# Supplementary material for: CRL4DCAF13 E3 ubiquitin ligase targets MeCP2 for degradation to prevent DNA hypermethylation and ensure normal transcription in growing oocytes
Source: Cell Mol Life Sci. 2024 Apr 5;81(1):165. doi: 10.1007/s00018-024-05185-4 (PMC10997554; doi:10.1007/s00018-024-05185-4)
Supplement: Supplementary file 2 — Supplementary file2 (XLSX 2638 KB) [file 18_2024_5185_MOESM2_ESM.xlsx]

## Sheet: Sheet1
Gene Symbol	RP17	RP18	RP19	RP20
Gtpbp4-ps3	0	0	475.046	556.383
Gm9458	0	0	335.954	551.914
Gm10800	2.65737	0.778032	733.662	174.74
Gm5698	0	0	377.75	338.196
Gm2022	0	0	335.686	167.951
Gm44693	1.08936	0.558153	189.892	453.782
Gm9043	0	0	89.2293	360.641
Mecp2	1.46011	1.8058	415.446	324.823
Zfp352	0	0	225.673	289.592
Ighv1-60	0	0.633952	239.282	267.367
Eif4a3l1	0.41528	0	182.204	265.105
Inha	0	0	2.45821	0
Gm28645	0.444242	0.910463	182.345	303.487
Gm11546	1.41555	0	247.683	228.493
Gm21738	0	1.50808	254.115	128.738
Gm5662	0	0	180.935	184.349
Gm4850	0.896431	0	350.852	317.87
Gm13078	0	0	182.655	155.365
Gm21936	0	0	145.489	184.747
Gm11544	0	0	152.731	177.593
Gm6489	0.359989	1.47558	354.724	166.452
Esp24	0	0	135.97	135.355
Gm12800	0	0	172.854	122.841
Gm48337	0	0	91.3808	148.546
Clu	0.282048	0	9.64752	8.51799
AF067061	1.21923	2.24891	240.601	457.094
Zfp353-ps	0	0	86.701	168.257
Gm5788	0	0	112.906	130.762
Zscan4a	0.329819	0.112659	167.198	113.918
F730035P03Rik	0	0.27999	56.435	139.994
Gm22723	0	0	84.3223	266.993
Gm13867	0	0.650001	84.2835	177.693
Gm8607	0	0	149.134	68.4094
Gm9476	0	0	82.8795	149.582
Gm14742	0	0	104.684	111.629
Gm5543	0.229654	0	103.328	144.214
Gm50193	0	0	101.835	106.067
Pramef25	0.446352	1.21972	213.746	174.776
Gm6803	1.72795	0	184.135	124.764
Gm7942	0.183959	0.37702	153.195	104.408
Gm8300	0	0	109.464	95.9834
Gm43655	0	0	65.3308	91.6762
Zscan4-ps3	0.220072	0.112758	121.311	97.1735
Eif4a3l2	0	0.94255	139.884	121.841
Gm10801	0.994255	0	80.4438	42.452
Gm2035	1.72795	0	166.706	120.565
Gm5542	0.230076	0	95.6483	110.456
Gm21542	0	0	89.6257	90.6535
Gm45551	0	0	133.199	43.5811
Gm36627	0	0	62.9769	123.038
Gm49052	0	0	96.1402	91.6342
Gm25171	0	0	87.1732	86.256
Gm50180	0	0	75.5659	79.4118
Gm4971	0	0	83.2984	92.5481
Gm25774	2.07068	2.12191	231.554	187.607
Gm48729	0	0	55.711	112.7
B020031M17Rik	0.692612	0	91.1192	128.749
1700012J15Rik	0	0.545118	46.8891	135.171
Gm8332	1.15196	1.77069	217.476	130.762
Gm5576	0.405425	0.623181	89.8731	109.774
Gm22862	0	0	103.518	58.2228
Tceal9	0.788314	0	2.76559	1.6419
Gm2016	0	0	83.9924	76.6817
Gm48436	0	0	63.4394	91.6342
Usp17lc	1.22221	0.876709	145.999	122.316
Gm8016	0.159081	0	89.3646	79.0229
Gm42652	0	0	93.9481	48.4453
Gm26137	0	0	81.7248	45.2844
Gm48789	0	0	38.3283	111.247
Gm5435	0	0	36.9752	105.05
Gm21762	0	0	34.3465	90.0859
Gm12794	0.690227	0.707302	119.636	93.9831
Gm21903	0	0	40.2873	78.2774
Usp17lb	0.676027	1.03913	127.403	150.835
A430060F13Rik	0	0	58.4253	69.0277
Zscan4f	0.213236	0.218511	83.3176	83.4958
Gm8182	0	0	27.8615	82.1115
Gm45600	0	0	122.552	8.9205
Gm10718	0.367918	0.37702	81.8008	25.671
Gm9121	0.233942	0.23973	60.0155	88.9239
Gm7627	0	0	28.706	91.1538
Gm33466	0.296687	0.152013	36.2996	111.383
Gm16345	0	0	54.2418	59.4512
Gm23402	0	0	12.3224	117.05
BC080695	0.477584	0.244699	174.668	76.9656
Gm13119	0.47861	0.613062	98.5407	70.1531
Gm4340	0	0	63.9643	48.9533
Gm6494	0	0	77.7441	41.8978
Gm12859	0	0	82.5989	33.6085
Tdpoz8	0	0	33.9027	89.5214
Gm20767	1.55221	2.12081	147.709	198.286
Gm48399	0	0	47.0891	56.8601
Gm2056	0.575982	0.590231	68.9557	95.9722
Gm8947	0	0	115.044	5.59457
Gm9113	0	0	36.2651	81.2506
AA684185	0	0	48.1642	68.5076
Sprr2e	0	0	35.1531	73.8009
D13Ertd608e	0.894032	0.458074	72.3349	126.156
Gm24427	0	0	35.4141	73.3176
Rfpl4b	0	0	65.049	44.3126
Gm21761	0	1.35847	74.2961	93.8776
Gm42662	0	0.17942	75.3228	43.9433
Gm13106	0	0	87.26	21.156
Pramef6	0	0.148669	68.5205	47.2897
Gm6999	0	0	18.6454	74.324
Grb14	0.189848	0	3.24691	0.593123
Gm50179	0	0	46.5499	62.7414
Ddit4l	4.18935	3.16325	109.069	275.084
Spopfm1	0	0.219539	79.4817	45.2909
Gja1	0	0.139842	0.897668	0.142116
Gm12617	0.657618	0.673886	55.3698	71.9083
Gm6507	0	0	71.7892	29.2139
Gm38271	0	0.160169	40.5089	56.8076
Gm8711	0	0	57.4881	26.5948
Usp17le	1.56997	0.87753	130.685	69.1142
Gm38407	0	0.179232	42.3391	57.0118
B020004J07Rik	1.22853	0.979163	56.5685	87.8515
Gm22103	0	0	24.5175	69.0048
Gm5117	0.785123	0.703977	57.8423	93.2092
Olfr118	0	0	38.1863	39.8376
Gm25775	0	0	38.1383	53.91
Spopfm2	0	0.230683	34.2062	60.1322
Gm5039	3.06218	2.46552	171.214	155.803
Gm26475	0	0	38.1383	40.9716
B020004C17Rik	0	0	28.1942	53.0601
AA623943	0.707775	7.97812	223.474	160.682
Zscan4-ps2	0.550181	0.338275	69.6306	45.3782
Gm11232	0	0.152828	26.0952	57.7761
Gm36718	0	0	30.8185	43.4874
Gm7682	0.993927	0.848762	93.9291	52.4437
Gm18204	0.63191	0	65.2596	35.2067
A930014E10Rik	0	0	48.9002	28.673
Gm24934	0	0	41.5741	30.5587
Zscan4b	0	0	52.9935	32.791
Gm22419	0	0	19.0691	34.5024
Gm21037	0	0	52.1988	28.8138
Gm14929	0	0	40.802	42.5942
Gm4526	0.817019	0.279077	51.5932	57.5736
Gm47184	0	1.54669	44.3469	65.4931
Usp17la	0	0	41.327	34.8751
Cnmd	3.21596	1.49796	3.84625	0.913388
Gm7102	0	0	26.7921	40.4883
Gm12619	0	0	29.1096	42.019
Gm20625	0	0	32.1123	39.9985
Gm22992	0	0	32.6899	43.128
Ubtfl1	0.344876	0	58.8694	23.3449
Olfr376	0	0	28.1515	41.2411
Gm9586	0	0	40.8884	31.8686
BB287469	0	0	36.8623	34.6772
2610206C17Rik	0	0	12.4847	51.1171
Gm11894	1.52776	0	62.3069	43.7526
Gm17954	0	0	44.529	30.52
Gm43225	1.74116	0.713692	124.611	38.4406
Gm24745	0	0	65.9247	9.2091
Rbm8a2	0.374518	0.767565	53.9518	51.0928
Gm47985	0	0	66.0406	3.51568
Gm23844	0	0	19.0691	43.128
Gm47224	0	0	31.0829	36.0488
Gm7957	0	0	41.0446	22.1615
AW822073	0	0	45.3658	18.6819
Gm2075	0	0.590231	51.5274	29.9913
Gm22346	0	0	16.345	43.128
Gm10722	0	0	15.6964	10.4209
Usp17ld	0	0	26.0447	31.2532
Gm25208	0	0	43.5866	21.564
Gm33248	0	0	29.2866	27.914
Gm5541	0	0	18.6579	40.7914
Gstm1	0.835871	0	0.366554	0.290158
Plaat3	0.108067	0.22148	20.0461	32.7492
Gm9131	0	0	31.1765	30.9084
Gm9116	0	0	33.6747	26.4
Gm50167	0	6.3789	83.9414	71.3086
Gm10139	0	0	53.9734	3.05175
Gm4027	0	0	23.1627	28.3491
Gm8953	0.554319	0	30.6287	27.1315
Gm45593	0	0	27.1764	34.6974
Gm45279	0	0	30.349	18.0178
Spz1	0	0	13.7254	25.9736
Gm50489	0	0	36.5121	16.0569
Gm24744	0	0	21.7933	25.8768
Zscan4e	0	0	33.8465	19.5675
Gm6502	0.364307	0.18666	45.7711	15.5549
Olfr815	0	0	25.9776	27.1002
Spdye4b	0.184807	0.189379	23.0974	30.6008
Gm9621	1.49882	0.767948	24.9765	71.5396
Hsd3b1	0.712201	0.437892	0.187393	0.890021
Tdpoz1	0.109915	0	23.4258	33.7674
Gm5852	0	0	27.7646	24.0224
Gm5939	0.087179	0	19.3829	32.6837
Zscan4c	2.8622	2.82019	92.3989	87.1277
Gm25042	0	0	21.7933	30.1896
Gm28826	0	0	16.8865	28.8728
Gm29761	0	0	19.3796	20.8578
Gm5335	0	0	3.95548	35.7467
Igkv4-78	0	0	22.0977	28.4247
Apol7b	0.224778	0.230338	23.9529	32.7716
Gm18118	0	0	43.4388	3.64081
Gm38389	0	0	10.6005	29.1692
Gm26072	0	0	15.403	34.1397
Gm12280	0	0	32.0693	17.3521
Gm12851	0	0	15.6591	26.6502
Gm24802	0	0	16.345	32.346
Gm15844	0.434987	0	34.3358	49.8293
Gm7647	0	0.184846	34.8846	15.9673
St3gal4	0	0	3.8119	2.64026
Gm13335	0	0	19.5955	30.4689
Prss23	0	0	1.60851	0
Duxf3	0	0.146255	36.8022	11.742
Gm24617	0	0	19.0691	17.2512
Dact1	0	0	10.2703	33.2895
Gm43678	0.763879	0	14.0693	28.6381
3110040M04Rik	0	0.271694	43.9498	4.14166
Gm13360	0	0	12.7889	31.3501
Gm43617	0	0	7.07113	31.0009
Gm13804	0	0	5.74925	28.8231
Smim40-ps	1.01851	1.0437	17.4191	88.0355
Rn7sk	0	0	34.8545	6.30633
Gm16243	0	1.55921	27.3574	36.9731
Gm5612	0	0	18.4589	19.4824
Tacr3	0	0.136497	12.7048	26.7722
Gm48155	0	1.95248	39.4796	40.6764
H2-M10.4	0.624819	0.213425	9.31604	50.7534
Gm21319	0	0	24.2396	15.1261
Gm47381	0	0	13.5462	24.4703
Gm43509	0	0	1.01657	42.1463
Phf11a	0	0.568871	13.8763	40.6611
Gm16368	0	0	31.8257	8.9974
Gm44736	0	0.384933	28.6629	13.6917
Olfr881	0.19329	0	15.5117	26.2686
Tmem92	5.10279	5.07057	129.381	140.741
Gm37750	0	0	17.8865	12.136
2310040G24Rik	5.7731	2.76076	33.9244	98.5982
Ighv1-59	0	0	10.3744	22.397
Gm47996	0	0	38.4911	5.81679
Gm9176	0	0	27.3705	12.8133
Limch1	0.191979	0.0983643	12.8809	20.2926
Cd200r1	0	0	19.8768	18.6187
6530403H02Rik	0	0	17.856	19.8702
Gm25778	0	0	10.8966	17.2512
Gm26248	0	0	16.345	21.564
Gm48388	0	0	17.0228	23.275
Gm47135	0.51554	0	12.2083	31.1391
Gm10060	0	0	20.7871	16.4547
AF067063	2.71786	3.13323	91.1772	211.57
Gm11543	24.3781	12.4906	359.913	481.653
Gm21731	12.0265	7.84256	173.562	299.826
Akr1cl	9.48588	7.08789	5.45978	2.88125
Gm47053	0	0	14.6966	1.66194
Gm6468	0	0	23.0714	12.8383
Gm49030	4.08913	2.66655	46.4603	108.783
Gstm2	1.20133	0	0.395114	0.625531
A330069K06Rik	0	0	19.7702	17.0725
Rny3	0	0	16.158	17.9066
Kdm4dl	0	0	16.1063	19.1242
Gm23862	0	0	17.5332	19.4305
Gm29290	0	0	24.846	23.6012
Gm12723	0	0	8.0396	26.6131
Gm31907	1.10072	0.563977	17.7392	31.523
Gm22991	0	0	8.17248	17.2512
Gm23177	0	0	8.17248	19.4076
Gm10807	0.31516	0	30.6819	7.87697
Gm3442	0	0	0.464258	24.6225
Gm2027	0	0	11.3314	20.182
Gm25681	0	0	0	32.0002
Gm6509	0.536898	0	40.4966	10.9961
Gm4810	0	0	26.255	6.4947
Tenm4	0	0.066197	1.1898	0
Cpe	1.77832	2.6033	7.35282	2.64562
Gm10264	0	0	11.5253	21.8958
Iglj3	0	0	26.0229	0
Gm22029	0	0	16.345	15.0948
Malat1	3.81024	2.95796	13.0634	4.92991
Gm18805	0	0	11.0713	18.3245
Gm48383	0	0	12.5971	17.9489
Sparc	0.195219	0.200048	1.28414	0.4066
Gm38153	0	0	11.1737	18.2426
Gm12789	0	0.378688	11.1819	24.2452
Sgk3	0.931526	0.260337	28.6322	29.9846
Cdc42ep5	0	0	0.546942	0
Gm13083	1.01685	1.35461	42.1394	25.4147
Gm11281	0	0	4.00584	26.7266
Cypt3	0	0	23.2094	6.25437
Gm45405	0	0	33.0165	8.56895
Zfp809	6.16028	5.89183	71.3186	151.187
Ldha	0	0	1.37162	0.542876
Gm5157	0	0	8.96509	19.4744
Gm12594	0	0	12.5508	15.1639
Gm11640	2.76344	2.83181	44.8385	53.7198
Ifngr1	0	0.491154	17.6556	16.7211
Gm23304	0	0	5.44832	23.7204
Gm12569	0	0	17.5709	9.89668
Defb13	0	0	15.3144	12.1226
Gm4302	0.270283	0	21.6904	7.88122
Klk1b28-ps	0	0	9.11401	20.4411
Serpinf1	0	0	0.796192	0.630252
Gm33778	0	0	22.9425	11.1189
Bex3	0	0	0	0
Bex4	1.19738	0.306751	0.393815	0.623476
Gm10717	0	0	12.8233	5.07534
Gm17181	0	0	24.1188	6.36401
Gm43461	0	0.257782	7.94274	24.1015
Gm24072	0	0	26.7262	3.52601
Mmp11	0.46535	0	3.97936	0
Gm47551	1.5185	0	69.9201	36.3713
Gm8391	0	0	27.2416	2.5158
Gm13191	6.62518	7.40627	45.9571	139.871
Gm48472	0	3.33442	21.4041	23.7204
Gm47995	0	0	25.9172	4.04534
Slc37a1	2.3309	1.10242	24.5321	43.6932
Gm44660	0	0.104158	15.6454	13.1256
Gm36903	0	0	21.0911	8.34768
Tdpoz3	0	0	11.1075	17.3474
Samt2	0	0.834509	16.0705	17.5269
Gm16004	0.805635	0	18.018	19.2967
Gm47808	0	0	15.7559	11.87
Gm47917	1.46665	2.2544	38.5901	44.5481
Cyp3a25	0	0	27.9353	0.625843
Gm23962	0	0	24.7218	0
Gm5127	0	0	16.562	9.59281
Gm14976	0	0	12.2959	11.4178
Gm23943	0	0	21.7933	6.4692
Slc16a6	0.158197	1.13477	19.5635	17.4631
Gm16239	0	0	9.88245	16.9329
Gm43049	0.981596	4.02351	52.3007	25.0447
Gm8104	0.569114	0.145798	17.2205	16.5949
BC147527	12.1755	7.58387	73.1799	230.966
Defb35	0	0	12.3455	4.88623
Chit1	0.591507	1.36381	8.75451	29.2597
Snora47	1.8156	1.86051	64.4916	18.9076
Spsb1	0.278237	0.57024	6.95486	5.50535
Gm48218	0.367379	0.376467	28.5158	1.91294
Gm13243	0	0	5.83404	19.858
Zscan4d	3.74946	10.9616	99.9607	110.479
Mup-ps18	0	0	11.7944	14.7415
Gm18983	0	0	14.3735	13.0032
Plk2	0.63032	0.322957	24.8772	8.86159
Tas2r107	0	0	14.6925	12.136
Gm43038	0	0	7.49144	8.89515
Gm12183	6.23669	7.22458	76.3414	147.405
Gm42456	0	0	1.70348	20.2267
Gm21818	36.6836	33.2115	469.017	505.901
Gm19459	0	0	17.3694	5.62472
Platr31	0	0.350274	10.7926	14.2387
Gm44072	0	0	7.74572	17.0316
Gm44203	0	0	5.36846	16.9983
P4ha2	0.428051	1.0966	12.389	23.403
Gm48171	0	0	24.1926	0
Gm43129	0	1.70315	10.9328	26.3953
Gm13046	0	0.512476	11.8428	13.541
Thbs1	0	0	1.62102	0
Arhgap22	2.17375	2.45028	18.0165	39.1627
Gm15720	1.77697	0.910463	17.5332	17.58
Olfr450	0	0	7.21633	14.5572
Gm20454	0	2.32353	5.96604	38.9616
Calml4	1.91859	1.96605	25.9619	47.9524
Fgf1	5.98153	2.88447	52.0757	68.7038
Gm26190	0	0	16.345	8.6256
Gm12823	1.5758	0	19.6945	26.2566
Gm12705	0.574661	0	9.45022	19.4496
4931428L18Rik	28.162	32.9813	403.723	272.563
Mir3473b	0	0	0	18.9763
Gm41409	1.63607	0.239506	7.07215	36.7534
Gm8004	0	0.416127	18.6983	8.45784
Gm23215	0	0	21.7933	0
Mir3473a	0	0	4.22594	20.0711
Gm11168	0	0	7.29256	5.77267
Gm8384	0	0	2.34108	21.8673
Vmn1r57	0	0.116321	17.6217	7.09275
Pabpn1	0.236742	0	4.67183	8.87554
Fst	0	0	0.192331	0
Gm37253	0	0.456852	1.75956	22.2854
Gm47896	0	0	5.47713	16.16
Gm48578	5.30831	13.5991	23.0457	109.456
Gm50332	0	0	8.12342	11.3768
Gm4349	1.18066	2.24689	17.9734	41.6285
Dcc	0.631877	0.971263	14.9632	21.5095
Itga3	0.184558	0.0945616	3.76343	18.8354
Gm24547	0	0	2.21224	21.0141
Gm11756	0	0	13.2675	8.86863
Gm42068	0	0	17.749	4.68326
Gm13964	0.341352	0	7.18525	9.95352
Gm15645	1.1431	0.585687	7.51921	38.9862
Gm11487	5.29532	2.85596	72.2312	46.7284
Gm6771	5.00604	1.53896	18.7698	65.166
Gm41277	0	0	3.77576	17.3352
Vmn1r171	0	0	10.2169	7.79162
Mir6352	0	0	11.3663	11.2467
Gm42808	0	0	2.31315	12.8173
Gm5577	0.205147	0	5.66765	16.0229
Gm6340	1.07533	0	11.3175	20.1573
Gm48629	0	1.71739	3.85847	27.925
4933440M02Rik	1.15656	2.15485	13.5556	26.4976
Gm13007	0	0	13.5462	7.86348
Gm20056	0.48276	0	14.6076	11.5631
Cd63	0.411585	0.210883	0.541476	0.642935
Gm48044	0	0	2.89143	13.7329
Gm6727	0	0	17.8058	1.89076
Msx1	0.262702	0	12.0963	9.84879
Igkv2-116	0	0	18.2112	3.60393
Emp3	0	0	1.14413	0.452837
Fam171b	0.335917	0.946625	14.2522	16.3542
Gm11702	0	0	0	3.78151
Gm6346	0	0	14.1626	7.05201
Gm23620	0	0	2.72416	8.6256
Gm45170	0	0	7.49593	9.68122
Faiml	0	0	11.7635	6.98385
Myc	0	0	0.189268	0.149821
Mir5128	2.98277	3.05655	35.3168	21.7437
Gm18783	0	0	15.4645	3.85379
Arrdc4	0.099544	0.408026	6.94082	13.1654
Gm6882	0.454585	0.465831	10.3661	24.3014
Ucp2	0.221283	0.453514	0	0.921773
Gm44345	0	0	4.88331	15.4622
Gm20690	0	0	13.7753	7.00991
Ctsl	5.91838	7.50119	18.236	10.0561
Slc35e3	0.241206	0.123586	7.93318	12.5595
Gm12816	0	0	2.99163	15.0699
Gm11784	4.22873	2.70834	11.8219	51.1941
Dhdh	0.19224	0.492488	11.7602	10.8107
I0C0044D17Rik	0	0.185112	6.17896	12.0398
Gm6051	0	0	11.2372	5.9301
Gm47510	0	0	5.38894	11.3755
Gm25405	0	0	12.3224	7.31564
Gm25800	0	0	9.83951	9.73599
AC140192.1	0	0	11.9984	6.33184
Gm25110	0	0	10.8966	8.6256
Gm17895	0	0	10.56	6.86643
Atp1b2	0	0	0	0.429105
Gtpbp4-ps7	0	0	11.0984	5.2712
Mir1931	0	0	5.53989	19.7338
Psme1	0	0	3.65242	0
Ighd2-5	0	0	19.3896	0
Ighd2-7	0	0	19.3896	0
Gm22918	0	0	0	0
Gm26504	0	0	10.5199	5.55159
Gm44328	0	0	8.78996	10.437
4933401J01Rik	0	0	4.62089	12.9243
Gm49494	0	1.34954	6.93032	19.2008
Gm18618	0	0	12.5438	4.4131
Olfr328	0	0	12.294	6.53228
Agrp	0	0.372282	14.8163	12.485
Gm23531	0	0	9.69481	0
Gm48754	0.0684382	0.210394	10.3542	8.98019
Cst12	0	0	0	0
Obsl1	0.509213	0	0.669914	0.530293
Etd	0	0.537135	5.51671	15.2843
Morrbid	0.21418	1.09739	10.1438	17.6207
Hsd17b1	0	0	0	0.194865
Kctd14	0	0	0.155178	0
Adamts2	0.232621	0.715127	2.65229	1.69576
Gm12641	0.254368	1.04264	5.01965	12.1853
Marcksl1	0	0.159969	2.46447	6.34022
Gata6	0	0.657983	4.0125	1.6717
Acer2	0.242568	0.414281	12.6584	8.50452
Olfr260-ps1	0	0	6.41603	8.88794
Hpgd	0.297745	0	2.35026	0.155035
Gt(ROSA)26Sor	0.337899	0.346258	5.77897	19.0019
AL590997.3	0	0	17.7217	0
Gm13009	0	0.961613	13.58	10.7497
Gm12929	0	0	0	17.63
Amhr2	0	0	0	0
Gm50488	0	0.839054	10.772	8.52695
Bex6	0.282154	0	12.9919	4.40751
Gm26993	0.952671	0	8.35548	12.236
Gm18222	0	0	2.13887	13.921
0610005C13Rik	0	0	2.28425	13.5613
Gm47738	0.134633	0	8.50184	7.01033
Comt	0.167482	1.20137	5.72875	22.6739
Gm26125	0	0	12.3224	4.87709
Mir503	0	0	0	0
Wfdc10	0	0	0	0.568463
Gm23606	2.07068	4.24381	27.2416	32.346
Gm48492	0	0	8.28628	7.81327
Mir703	2.29865	0	6.04814	9.57521
Gm45184	1.04943	1.34424	8.97404	16.9396
Scd2	0	0.202139	0.259512	0.13695
Col6a1	0	0	8.39638	5.60793
Guca1b	0	0	7.36132	8.09319
Pramel7	0	0.269554	13.8425	3.28724
4930412F09Rik	0	0	11.0199	5.13126
Alms1	3.655	3.535	22.4756	45.2052
Gm4840	0	0	9.65196	6.63123
Pate6	0	0	5.68316	7.23704
Cypt2	0	0	14.1875	0.374354
Lmx1a	0.306158	0.705897	8.05556	10.2823
4933430M04Rik	0	0	1.32913	12.2747
Gm8202	0.808233	1.65646	13.8229	15.9921
AI838599	0.772992	0.792114	10.8473	9.6599
Tnfrsf22	0	0	5.83537	9.23836
Gm5890	4.12586	1.34525	17.5174	29.686
Gm41821	0	0	11.5253	3.64929
Anxa3	0.588612	0	0.387185	0.919468
Tdpoz9	0	0.112659	6.94249	8.01436
Mir6236	0	4.17481	13.3993	2.12134
Fam13a	0.0932253	0	1.34911	0.194169
Krtap8-1	0	0	13.2079	0.454572
Gm43469	0	0	13.0882	1.46397
Gm9117	0	0	8.28151	6.70796
n-R5s153	0	0	2.84158	2.24935
Gm12114	0	0.391388	9.04455	11.9325
Rps19-ps9	0	0	9.55431	4.41177
Gm14606	0	0	13.984	0.903635
Gm38040	0	1.14111	7.32497	15.0756
Gm20526	0	0	10.4311	4.95426
Gm22189	0	0	15.3313	0
Gm48826	0	0	13.1073	0.384278
Ccdc169	0	0.232318	8.64945	6.37457
Gm8041	0	0	10.167	5.08295
Mfge8	0.424881	0	1.6769	0.88494
Rhcg	0.250469	0	3.62465	9.65099
Dio1	0.695737	0.356474	14.1872	7.24539
Fam222a	2.86268	3.49225	17.9338	24.5593
Gm48313	0.611103	0.939331	23.7168	7.95502
Gm6317	0	0	8.57021	5.74034
4930557J02Rik	0	0	7.05241	7.28161
Gm49363	2.11437	0	14.6036	12.1104
Pmaip1	0.479297	0.73673	12.6111	8.36057
Gm48424	3.27519	1.67811	8.61761	25.5808
Gm6176	1.41043	1.85827	13.2539	32.1041
Olfr60	0	0	9.64537	4.36292
Idh2	0.737849	0	0.647136	0.512262
Gm49126	0.695013	0	10.0579	5.79028
Gm23201	0	0	0	14.6587
C030013G03Rik	0.884302	1.81236	12.7971	16.5764
Gm16344	0	0	7.15201	5.32839
Gm49559	0	0	10.8098	3.5165
Gm6197	0.551877	0	8.71252	5.74724
Gm15362	0	0	5.94682	4.7074
Ckb-ps2	0	0	8.56165	5.99527
Gm45550	0	0	9.05942	3.86146
Gm41654	0	0	4.01683	9.82803
Rasef	0.241148	0.556005	9.67615	9.79409
Gm16478	0	0	8.49345	4.56772
2900079G21Rik	0	0	4.02287	6.89961
Gm37025	0	0	9.54278	3.46221
Gm32913	0	0	5.93916	6.09433
Gm6245	0	0	8.58395	8.15389
Gm22914	0	0	4.28083	10.1659
Gm8689	0	0	7.87022	4.3976
Gm44050	0	0	14.3858	0
Gm4898	0	0	13.074	0.940834
Gm6902	0	0	4.06943	8.41115
Gm11525	0.0893553	0.0915658	1.76332	14.0512
Gm44464	0	0	14.3315	0
Akr1c14	0.363353	1.86171	2.86814	0.252263
Klf4	0.852219	1.92126	14.5752	9.76248
Dyrk3	6.15415	7.64817	38.9312	48.5441
Gm23989	0	0	4.9943	0
Gm22310	0	0	14.2079	0
Gm35974	0	0	5.62738	6.23635
Gm40910	2.14836	2.75188	15.5449	25.7289
Gm6348	0	0	9.59403	3.25478
Zfp988	1.40022	1.2555	20.7238	12.5769
Ifitm2	0	0.783971	0.503242	0
Gm27501	0	0	9.24178	4.87709
Kazald1	0	0	0.877534	0.17366
Gm11564	0	0	10.4945	3.02083
Gm42653	0	0.180874	7.43075	6.24969
Mir182	0	0	0	13.916
Gm28071	0	1.61141	12.4126	9.27974
Obox4-ps33	0	0	6.65614	6.64338
Aldh1a1	0.348352	0.178485	4.58288	0.725546
Rpl7a-ps7	1.29151	1.65432	14.867	11.096
Sema3c	0.864504	0.689025	6.44487	8.20266
Mbnl2	0	0	1.40652	0.428222
Gm36984	0	0	0	11.1032
Prelid2	4.50769	0.769867	11.3663	14.8653
Gm12790	2.1077	2.15984	7.62536	22.7726
Gm48326	0	0	13.6208	0
Slc13a4	0	0	3.76593	9.81262
Gm3631	0	0	5.45242	6.27788
Tut4	0.253327	0.519189	5.66566	0.395722
Gm12430	0.37905	0	10.4722	4.93428
A930024E05Rik	0	0	9.21416	2.88999
Gm22277	0	0	2.37995	6.59376
Gm14028	0	0	6.19334	6.53673
Dnajb13	0	0	5.03151	5.12082
Ndrg2	0	0	1.22982	0.649004
Greb1l	0.548197	0.0936265	2.52421	0.285446
Stox1	0.149465	0.612648	6.88218	7.31564
Gm48149	0	0	0	11.9507
Ccdc63	1.89573	1.78074	22.0303	16.6163
Gm24193	0	0	10.8966	2.1564
1700128A07Rik	0	0	14.4066	0.456162
Gm6558	0.815541	0.278572	11.4444	5.37891
Gm21939	0	0	5.94345	6.58663
Gal3st2	0.421805	0.21612	4.43937	10.1031
Klhl6	2.77236	2.36746	10.03	24.3
Gm3633	0	0	6.43953	7.32755
BC049762	0	0.616695	15.0429	2.82024
Gm6272	0	0	7.71049	1.52587
Ccl7	0	0	6.99576	4.23473
Olfr787	0	0	3.4656	6.90253
Gm47887	0	0	7.8906	4.23121
Gm23545	0	0	12.6778	0
Gm13080	3.57932	3.05655	46.3043	7.45499
Gm13962	0.410069	0.840427	8.63171	15.8007
Renbp	0	0	0.333121	0
BC080696	0	0.210797	12.4488	1.28534
Gm49578	0	0	12.6316	0
H3c1	0.469199	0	4.32091	7.32934
Pck2	0	0	2.20715	5.24144
Gm4887	0.237941	0	5.00852	7.92933
Gm10653	0.227844	0.23348	5.99497	5.45735
Dlg4	0	0	4.84417	7.38508
Cmtm3	1.28427	0.987028	2.53435	1.00307
Gm25601	0	0	12.5571	0
Gm24092	0	0	8.17248	4.3128
F11r	0.83056	1.27666	0.273169	3.24354
Gm5590	0.37677	0.386091	6.19593	10.2016
Cmbl	0.637132	0	9.63934	3.31754
Gm22692	0	0	2.63699	0
Ivns1abp	8.41524	6.44388	15.2074	10.0156
Defb19	0	0	0	0
Gm5628	0.238849	2.69233	11.3122	16.6653
Gm20942	0	0	6.71559	3.54397
Npsr1	0	0	4.72437	4.83049
Gm7542	0	0	6.78761	4.70134
Pcdh8	0	0	6.07316	3.34075
Obox3	0	0.370993	8.57325	5.84388
Gm10499	0	0	9.76848	1.78444
Gm1527	0	0	5.4419	5.53849
Gm12714	0	0	3.94169	5.07028
Gm23512	0	0	0	12.1927
Gm18304	0	0	10.263	1.91153
Gm49006	0	0	4.11173	4.88216
Gm45778	0	0	6.46321	1.70539
Gm8508	0.690227	0	22.7013	0
Gm9519	8.80775	12.8663	52.0199	86.6496
Gm47594	0	0	4.60235	6.90941
Gm26806	0.191774	0	10.3441	2.39655
H2-M10.1	0	0	9.43415	0.226301
Ficd	1.19958	1.39316	9.99497	19.0717
B230303A05Rik	0	0	6.41887	3.69532
Gm8255	0	0	2.16147	6.84392
Defa-ps5	0	0	5.90723	2.80564
Gm26399	0	0	11.9863	0
Zfp652os	0	0	9.20736	0.485893
Gm22112	0	0	13.6208	19.4076
Ifng	0	0	1.247	9.54201
Gm16404	0	0	2.8173	7.80543
Gm25347	0	0	5.44832	6.4692
Ppic	0	0	1.17471	0.557928
Gm14450	0	0	8.24059	1.08719
Ciita	0	0	3.02917	6.36927
Klk1b18-ps	0	0	11.8428	0
1700049E15Rik	1.01097	0.690654	3.10338	14.7395
Gm17829	0.72835	0	4.79104	10.619
Ighv4-2	0	0	8.19506	3.60393
Xbp1	2.0115	0.618378	21.4351	5.65588
Acvr2b	1.04228	1.24607	8.45579	5.06532
Smarcd1	0.434609	0.22268	3.4306	4.52601
2410018L13Rik	0	0.172501	3.32192	8.06405
Arhgef26	5.51634	4.52225	28.3032	51.3577
Gm12625	0	1.34424	7.766	8.19658
Ighv8-11	0	0	7.36589	4.37304
Trpm2	0.173201	0	9.68409	3.33686
Gm48829	0	0	5.60543	6.36637
Gm48455	0	0	2.35445	9.31873
Gm11686	0	0	10.8885	0.783557
Ctsz	0	0.178175	0.914986	0.181072
Antxr1	1.10399	2.18179	10.1667	9.60811
Gm24251	0	0	11.5657	0
Gm48422	0.0925914	0.0948819	4.87248	6.36401
Gm47897	0	0	1.54753	8.57498
Gm49145	0	0	6.53799	3.45024
Gm11922	0.527479	1.08105	11.7971	4.94383
Obox3-ps2	0	0	7.55114	3.63839
Gtpbp4-ps6	0	0	2.2577	7.14862
Gm37234	0.695496	0.356351	4.57493	12.675
Gm48644	0	0	9.69481	0
Gm12798	4.89066	3.4696	18.8073	38.7861
Gm7129	0	0	1.65308	8.89813
Igf1	0	0	0.671374	0.398586
Gm50088	0	0	7.49144	3.9534
Tpo	1.5614	1.76003	8.01121	16.9108
Slc40a1	0	0.169935	1.309	0
Adamts19	6.35079	7.01721	31.8217	51.6443
Gm15172	0	0	7.24794	1.74615
Fam110a	0.618457	0.158439	8.74657	7.5677
Tgm6	0.31319	0.160469	6.07743	8.23543
Mt1	3.97878	2.71814	9.59645	0
Gm47357	0.0926256	0	5.60543	4.72654
Gm37280	0	0	2.63699	6.95799
4930578G10Rik	0	0	2.19505	6.95026
Gm22180	0	0	11.1737	0
9530059O14Rik	0.380201	0.292205	7.87795	6.33504
Gm45870	0	0.427206	8.77534	3.90736
Gm47598	0.412636	0.591981	5.32001	7.47709
Agtr1a	1.68156	0	12.831	6.65445
Gm24924	0	0	0	0
Gm24484	0	0	0	8.6256
1700037F03Rik	0	0	5.41847	5.71889
Gm48799	0	0	4.6819	5.77298
Gm49935	0	0	6.86716	0
4921501I09Rik	0	0	4.29197	6.79491
Tmem156	0	0	9.15878	0.87878
Slc7a5	7.50087	7.86518	48.6518	41.9635
Gm50279	0	0	7.30179	0.825711
Spopfm3	2.35925	2.90114	22.1404	19.9829
Ifi27	0.343955	1.76232	0.905007	1.43278
Cald1	0	0	0.984686	0.25982
Mgp	0	0	6.43409	0.391779
Mgst1	2.55584	3.27384	2.52182	0
Col11a1	0	0	3.72636	0.196649
Serpinh1	0	0	0	0
Cfh	0	0.0736361	0.756288	0.224499
Gm25781	0	0	0	0
1110038B12Rik	0.752833	0	2.97125	0.391999
Gm38049	0	0	7.68801	2.47232
Gm27025	0	0	10.4976	0
Gm3511	0	0	4.8474	0
Gm26554	0	0	3.51078	5.86694
Camkk2	1.16356	0.529929	4.08203	2.82736
Gm19399	0	0	10.772	0
Irf2	0	0	4.73386	2.42469
Gm14041	0	0	10.7486	0
Gm24568	0	0	10.7486	0
S100a10	0	0	0.557739	0.882993
Pcolce	0	0.256686	0	0
Gm12724	1.50708	0.772182	14.8702	14.91
Gm5570	0	0	7.53794	2.72773
Zbtb20	3.93856	4.36324	11.3433	4.87759
Obox4-ps35	0.368459	0	5.81689	6.52311
Gm12622	0.655896	0	7.766	8.87963
C1d	32.5038	24.4088	152.114	236.171
Tmem215	0	0	2.16332	7.44541
Arsk	17.3565	15.875	73.9746	122.492
Gm20203	0.754676	0.773345	6.94989	9.43101
Gm26151	0	0	5.49373	0
4933433F19Rik	0	0	6.96814	1.91856
Gm49362	0	0	10.0291	0.529259
Gm7222	0	0	10.5509	0
Gm37361	0	0	0	5.9301
Gm24265	0	0	4.67551	3.70106
Gm20452	0	0	5.78287	3.56037
Csn2	0	0	7.15019	0.943328
Gm17490	0	0	10.4642	0
Rnu12	0	0	8.73175	1.72798
Acsbg1	0.268948	0	1.4153	1.40041
Prr18	6.12305	7.68088	18.8885	23.9669
Abca17	0	0	7.11583	3.17979
Trim12a	0.825543	0.338386	7.60252	8.94107
Gm44634	0	0	8.6743	1.71661
Igkv8-19	0	0	5.85997	0
Zfp36l1	0	0	0	1.26816
Gm11496	0	0.883823	10.2121	9.43101
Gm42977	0	0	4.5781	3.62395
Gm25068	0	0	0	4.74408
Olfr329	0	0	4.00977	5.98189
Xist	0	0	0.0346261	0
Gm22373	0	0	0	0
Gm8385	0	0	4.10107	5.68109
2810004N23Rik	6.04375	4.95461	20.9175	33.4063
Rpl10-ps4	0	0.897729	5.76265	0.912323
Gm13617	0	0	3.90665	5.79832
Jade1	0.130409	0.801809	6.17631	3.93841
Zfp395	2.41574	1.03146	10.064	12.3691
Cypt1	0	0	8.90206	0.782969
Parp14	0.125037	0	3.86567	6.31532
Ccnd2	2.29356	1.56687	1.00579	2.86621
Gm24993	0	0	0	0
Colgalt2	4.16412	4.40478	21.5596	29.5162
Pah	1.46701	0.501099	11.2582	10.6941
Gm48315	0	0	0	8.10325
Gm45007	2.05371	0.701504	10.8073	9.98072
Gm6749	0	0.633952	4.88331	7.08684
Prl7b1	0	0	4.9889	3.66705
Vmn2r52	0	0.0317211	3.46158	5.73815
Gm25189	0	0	2.0099	7.95502
Prl3d3	0	0	6.88958	3.0677
Gm38098	0	0	2.73546	2.16535
Greb1	0.0917578	0.188055	1.08644	0.0955563
Krtap15	0	0	9.09675	0.847158
Tdpoz4	0	0	4.73852	4.9231
Gm14571	0	0	1.15657	8.23972
Gm15518	0.237716	0	6.88019	2.47556
Dct	0	0	2.28057	8.51051
Itm2a	0	0	2.26805	1.34651
Traj37	0	0	5.49373	4.34874
Gm26397	0	0	9.83951	0
Gm25374	0	0	9.7908	0
Gm9300	0	0.391986	6.54215	3.98358
Gm22422	0	0	9.76662	0
Gm45796	0	0	2.89143	6.86643
Obox4-ps31	1.32218	0	16.5247	5.50764
Sdc4	0.307898	0	1.41774	0.641289
Gm43025	0	0	6.11709	3.59705
H2-D1	0	0	1.08381	0.343171
Gm22663	0	0	9.69481	0
Mir151	0	0	9.69481	0
Msrb2	0.458048	0	1.80781	4.7701
1700013D24Rik	0	0	3.2127	4.069
Gm37892	1.72004	0	11.3143	5.97081
Pim3	5.09771	2.78604	23.4727	28.4902
Gm31663	0	0	6.31556	2.88421
Gm5802	0.714843	0	12.2257	0
Serpini2	0	0	7.24191	1.10953
Gm43712	0	0	6.79636	1.7933
Coq8a	1.57833	3.50432	3.11465	6.30073
Prune2	0.0791357	0.324373	5.10139	4.45023
Gm25528	0	0	4.9943	0
Zscan4-ps1	25.1174	29.0517	143.955	108.384
Ighv1-61	0	0	5.63459	2.23012
AL772407.1	0	0	3.98738	3.15634
Gm19174	0	0	4.13753	5.45867
Gm33973	4.69199	6.25048	16.6664	35.6695
Gm13463	0	0	2.82939	6.71909
Gm4107	0	0	5.32605	4.21602
Gabarapl1	0.264575	0	0.348071	0
Gm10719	0	0	4.382	1.54165
Gm23261	0	0	7.27111	0
Gm21915	0	0	8.19959	1.29813
Dnajb14	0.865167	1.00478	6.29806	13.8151
H2ap	0	0	7.94274	0.449096
Gm48835	0	0.200743	6.18527	2.65209
Ighv1-37	0	0	9.43129	0
Gm30708	0	0	8.45189	0
Gm9068	0	0	0.724447	8.02845
Gm25147	0	0	9.41782	0
Mir6928	0	0	9.41782	0
Gm45965	0	0	11.8089	0.609637
Gm44996	1.00894	0.775421	2.7653	8.31806
Gm43309	0	0	2.87881	5.12734
Gm12755	1.77697	0.910463	2.33776	14.8042
Gm25768	0	0	0	0
Ing4	0.317244	0	4.3823	6.60754
Mir654	0	0	0	9.31873
Speer4a	2.69049	2.75705	16.7024	21.8896
Crim1	0	0	0.881818	0.279213
Cyp2e1	0	0	0.52782	0
Gm24270	17.5826	18.0176	17.3486	9.15525
Mir6351	0	0	0	0
Gm9249	0.433482	0	5.70283	1.80571
Mir344d-1	0	0	4.77715	0
Nrep	2.86427	2.78837	9.98574	6.41312
Ggnbp1	0.218781	0	4.89302	5.01242
Lrrc3b	0	0	4.82911	3.12762
Slfn2	0	0	5.34846	2.35208
Gm49829	0	0	9.15621	0
Gm44396	0	0	0	9.15525
Gm5521	0	0.320538	4.93818	7.49221
Vps33a	5.90627	2.42095	24.4207	23.3729
A430089I19Rik	0	0	7.49144	0.98835
Gm1110	0.84078	0.43079	8.48025	6.71282
Ighv2-6	0	0	3.76713	4.47299
Gm23801	0	0	0	0
Nxpe5	0	0	7.71142	0.631473
Gm15564	1.03108	1.58488	0.678238	4.83194
Gls	4.62785	5.99766	6.80461	5.52817
Gm25079	0	0	6.49504	2.57068
Gm37196	0	0	6.91263	1.43998
Gm3325	0.79022	0.647815	15.3861	0.49376
Gm22388	0	0	6.64564	14.7296
Frg2f4	0	0	7.94274	1.04789
Gm5067	0	0	4.24688	2.32737
Gm1979	0	0	2.93979	4.46025
Tcstv3	78.1397	88.0401	294.59	488.247
Nisch	1.63699	1.84524	6.0301	2.21619
Plod2	0.249853	0.128017	0.986109	0.520392
Gm23798	0	0	0	0
Ier5l	4.01556	2.48808	3.9314	3.69554
Mblac2	3.56928	2.66005	15.6523	14.4176
Gm12047	0	0	6.63437	1.65842
Gm25493	0	0	6.40046	2.53325
Gm25910	0	0	7.06336	1.86375
Igkv4-72	0	0	4.91975	3.24533
Gm8534	0	0	5.16382	3.74696
Gm21769	0	0	8.90874	0
Igkj3	0	0	8.90874	0
Gm11672	0	0.398063	6.64358	4.44988
Gm7896	0.247215	0.253331	10.7327	2.83194
Gm49064	14.7727	11.9512	59.5828	106.88
Cxcl10	0	0	6.82749	1.03933
Tmem45b	0	0	4.31029	4.30983
Gm5965	0	0	6.49504	1.46896
Gm5837	0.366037	1.12528	5.29709	6.86142
Gtf2i	0.12027	0.616226	2.84806	2.25448
Gm47422	0	6.41876	19.228	23.9181
Maged2	0	0	0	0
Rnd1	2.02009	2.25825	17.8784	15.2998
Rpl36-ps3	0	0	4.1857	1.65666
Nmi	0	0	6.40411	0.596399
Il31	0	0.392735	8.06727	0.798239
Gm47373	0	0	6.72701	1.99687
Cdkn1a	0.177823	0.546665	6.7843	2.40739
Gsto1	2.1199	0.62067	10.7573	1.5769
Gm34809	0	0	7.02656	0.370807
Ttc30b	5.03485	1.96995	17.824	32.3177
Gm25000	0	0	8.6743	0
Xpnpep1	3.90332	2.81473	14.8349	17.1629
Gm4257	0	0	4.49779	3.56037
Gm48154	0	0	8.1055	0.534681
Gm24795	0	0	0	8.6256
Gm11238	0.378764	0.388134	10.2151	3.15555
Gm25084	0	0	0	2.58341
Gm24515	0	0	3.02407	0
Gm50109	0	1.31667	6.76151	7.58242
Folr1	0	0	0.856443	1.01692
Gm25709	0	0	6.16119	2.43855
Mup6	0	0	7.03656	1.114
Abcd2	0	0	6.19982	0.368075
Gm24575	0	0	8.56165	0
Gm44497	0	0	8.56165	0
Mir882	0	0	8.56165	0
Gm10772	0	0	2.58528	0
Notch3	0	0	1.58169	6.761
Gm27544	0	0	8.50641	0
Robo1	3.13112	4.19584	20.9132	15.3004
Vmn2r94	0.0838774	0	2.09661	5.80876
Gm4130	0.516603	0.794074	9.51491	5.37989
Mdfic	0	0	0.86252	0.0975367
Psg-ps1	0.142481	0.438016	4.4987	4.45137
Gm10865	1.0557	0	5.55545	6.59641
Gm13077	0	1.06095	1.36208	8.6256
Mir21c	0	0	8.45189	0
Mir878	0	0	8.45189	0
Gm46994	3.43222	3.51713	27.0923	9.53149
Dbr1	10.5867	10.8486	56.4441	51.3532
Gm4567	0.805958	1.44532	4.50631	14.6882
Baiap2	5.69862	4.77785	28.9658	23.3335
Vim	0	0.172489	0.442894	0
Gm37852	0	0	3.76713	3.72749
Gm10715	0	0	1.94468	1.92422
Gm45701	0	0	2.80531	5.55159
Dnm1	0	0	0.30703	7.89879
Mir504	0	0	8.3449	0
Cbl	4.05402	6.06304	19.8922	26.5862
1700120C14Rik	0	0	1.55544	2.46252
Prodh2	0	0	0	8.00509
Gadd45b	2.80155	2.29669	6.63424	17.2134
Gm16094	0	0.601289	6.94757	6.72171
Mup4	0	0	3.57509	1.41499
Cldn9	2.77813	4.44821	14.6195	18.9862
Cd163	0.0646531	0	3.48733	4.64574
Gm15716	0	0	4.0795	1.93756
Gm38642	9.42095	11.9526	20.0666	62.3696
Gm49522	0	0	1.62176	5.13505
Gm23020	0	0	0	8.25058
4930467D21Rik	0.161647	0.165646	5.31651	3.87178
Gm22468	0	0	8.24059	0
Tdpoz2	0	0	3.45457	4.78552
Gm25659	0	0	0	0
Kat2b-ps	0	0	5.95705	1.04789
Ighv1-66	0	0	4.95674	3.26973
Gm39459	0.132218	0.406465	5.04437	6.74686
Klhl21	3.39434	2.89859	13.2313	15.1868
Gm12408	1.58098	1.01256	5.97976	7.20312
Sox4	0.0522528	0.0535455	0.0687432	0.27208
Csrnp1	1.81156	2.57036	12.833	12.9156
Gm12495	0	0	4.42448	2.3349
Ybx1-ps2	0	0	5.16651	1.36324
5730409E04Rik	0	0.268334	2.29663	0.999885
Axl	0.147906	0	0.389166	0
Gm22358	0	0	8.1055	0
Aacs	6.15632	3.30451	19.2837	20.1494
Trak2	3.93263	1.7463	12.072	18.839
Zswim2	0.86447	0	3.12754	8.77751
Gm50155	0	0	8.06418	0
Clec4a1	0	0	3.17353	3.51695
Crp	0	0	2.02054	4.50747
Cd3d	0	0	7.63433	0
Gm24543	0	0	8.0396	0
Gm37095	0	0	8.0396	0
Gm45327	0	0	5.25064	2.77088
Gm44601	0.0921148	0.0943936	6.05926	2.30228
Qsox1	3.58307	3.41849	11.0531	26.5058
Gm12208	0	0	0	8.00382
Gm29361	0.125276	0	3.29624	5.34895
Gm38258	1.11357	0	2.44166	9.66387
Gm18124	0	0	6.06956	1.47833
Fbxo4	0.289544	0	3.80921	2.11071
Rhog	0.252828	0	0.665234	0.263294
Gm6483	0	0	7.26548	0
1700026D11Rik	0	0	4.95388	3.01647
Ros1	0.0355923	0.109419	2.66902	4.41083
Gm17026	0.545074	0.93093	3.1074	7.19009
Mill2	0	0.138125	6.38381	1.26333
Gm20033	0	0.349083	2.68898	0.354758
Obox4-ps3	3.37282	0	8.87448	12.5444
Gm7429	0	0	0.947194	0
Serpinb6b	0.162222	0.332471	1.28051	1.52044
Gm16028	1.12608	0.576968	8.51836	7.62251
D730045A05Rik	0.789763	0	6.23401	3.28983
Uck1	0	0	0	0.250359
Gm24813	0	0	7.84818	0
Gm4847	0.0831847	0	2.62648	3.29188
Cd81	4.08579	4.44854	5.71116	3.1912
Gadd45g	0	0	1.02262	0.809487
Gm6750	0	0	2.45988	1.9472
Fam50b	0	0	5.12235	3.64929
Slc38a2	0	0	0.122355	0
Gm46392	0	0	2.90289	3.56172
Fgfrl1	0.828683	0.849183	2.72551	5.82517
Gm22598	0	0	7.78638	0
Rxrb	1.74467	1.43027	6.88581	5.269
Mir3105	0	0	7.75585	0
Mir7039	0	0	7.75585	0
Chrm3	0.981169	0.446863	7.45803	5.67659
Ercc4	5.92823	7.81056	27.8539	38.034
Gm42642	0	0	1.85703	5.87999
Gm27375	0	0	0	4.87709
Metrnl	0.714956	0.244214	1.88117	1.73729
Gm14237	0	0	3.06627	1.8204
Obox4-ps29	0	0	6.10414	1.61065
Gm47511	0	0	0	6.82651
Mir296	0	0	0	0
Fbxl12os	0.274939	0.563482	3.25536	6.44223
Gm47157	0	0	7.01327	0.693948
4930587E11Rik	0.421451	0	5.54455	2.63338
Gm11757	0.221728	0	3.50043	2.53997
Gm25498	0	0	7.66566	0
Traj51	0	0	7.66566	0
Gm4766	0	0	2.10622	5.5575
Drr1	0.0898359	0	1.41824	7.85861
Rab34	0.525941	0	1.38384	1.09543
Gm43226	0	0	7.63607	0
Ier2	1.80845	1.34777	9.08411	11.4711
Itgav	1.66657	1.06737	2.19252	1.1932
Rbmx	0.812383	0	2.13752	3.24305
Lyzl4os	0	0	6.96878	0
Igkv8-28	0	0	6.83664	0.77311
Gm9214	0.255275	0	5.70922	2.79135
Gm34684	0	0	3.37211	2.6693
Apoa1	0.306112	0	1.20815	0
Gm6978	1.14582	2.73972	6.53217	36.9908
Anp32a	3.05328	1.87729	12.0506	8.58514
Gm50210	0	0	3.77757	3.66548
Prrc2b	0	0.0880127	1.35592	1.16277
Ptms	1.83045	1.50059	11.0774	8.76865
Gm29683	0	0	5.76041	1.51995
Gm5558	0	0	5.32725	1.58136
Syt17	0.243314	0.124666	6.08191	1.39362
Rpsa-ps4	0	0.289134	0.742395	6.75818
Gm24709	0	0	7.49144	0
Cracr2a	0.0752711	0.231399	3.0698	4.38968
Gm40331	1.15462	1.18318	3.038	9.61934
Gm15982	0	0	5.35489	4.23885
Tef	1.23607	0.361901	6.96928	4.04563
Ushbp1	0	0	3.81509	2.26497
Dhh	0.10152	0	5.2088	1.3744
Gm18280	0.367379	0.376467	6.76647	1.91294
H3f4	0	0	4.81202	1.90456
Nanos3	0	0	0.532797	5.90454
Gm35585	0.159587	0.327071	4.61893	2.16052
Rcn3	0	0	0.39949	0
Gm24587	0	0	7.40727	0
Gpx8	0	0	0	0
Ankrd22	2.94464	4.12918	12.6412	21.3044
Mef2c	0	0	2.53935	0.709449
Gm23390	0	0	0	7.38466
Slc26a7	0	0	2.28212	0
Ptch2	0	0	2.15089	4.62136
Gm48610	0	0.643485	4.95674	4.57762
Gm20769	0.75925	1.55606	4.9943	4.74408
Dync1h1	1.51073	1.10579	6.53036	4.49507
AF357399	0	0	0	0
Gm25546	0	0	4.9943	0
Zc2hc1c	0	0.234119	3.45654	4.87746
Gm18628	0	0	5.55155	1.09863
AU015228	2.08794	3.69565	21.7252	22.9297
Ceacam1	0	0.269876	3.29151	4.25109
Fundc2	0	0	0	0
Gm49236	0	0.376191	5.31261	2.29384
Ighv5-9-1	0	0	2.59206	0.683944
Kctd8	0.212377	0.435263	1.25731	6.63508
Yars	0.633775	0.432969	2.50136	0.660011
Gm44476	0	0	7.24447	0
Gm11239	0	0	3.29349	3.69335
Sf3a2	6.85439	6.52224	15.1366	36.2006
Slc5a11	0	0	4.86769	2.05503
Igf1r	1.1934	1.22292	2.84567	3.49539
Gm49213	3.51242	0	6.16119	7.31564
Gm44855	0	0	0	7.20786
Actr1b	7.82615	11.0617	39.0537	44.4041
Agpat4	0.542713	0.278069	4.9979	1.69554
Gm24106	0	0	0	0
Arxes2	2.94383	3.18424	2.79707	5.62044
Gm17779	0	0	5.85626	1.32449
Gm7961	0	0	5.96811	0.363405
1110013H19Rik	2.61381	2.29583	10.8073	9.33262
4921515E04Rik	0	0	1.65354	4.74483
Slc19a3	0.351461	0.72031	4.62377	8.66224
Clic1	0	0	0.285512	0
Zdhhc18	5.02968	6.68124	10.5382	10.4758
Mapkapk2	2.98192	1.01856	5.97787	5.7671
Gm24549	0	0	7.11418	0
Gm48245	0	0	7.11418	0
Cxxc5	0.472295	0	3.72807	1.47554
Gm4787	0	0	6.79499	0.3164
Gm4240	0	0.899301	0	6.39745
Selenos	5.4154	4.22809	21.7125	8.59364
Gm12845	0.626773	0.160569	7.83345	1.14226
Gm11020	0	0	7.08868	0
Gm22304	0	0	0	0
Fgf15	0	0	6.80307	0
Amotl2	0	0	0.877559	0
Il33	0.573521	0.391806	7.04216	1.5927
Fzd4	0.0372846	0	1.17723	4.85351
Gm11077	0	0	3.92409	3.10624
Gm25631	0	0	0	0
Gm49162	0	0	1.44066	4.7897
App	0.251176	0.51478	3.08415	1.0463
Gm47552	0.65248	2.67448	13.7343	4.07695
Hist1h2bp	0	0	6.04814	0.957521
Slc14a2	0.287129	1.27501	4.15518	6.97704
5730522E02Rik	2.31903	2.64045	7.79673	15.8319
Gm33782	0	0	4.46299	2.52345
Gm11517	1.29484	0.663438	13.6278	4.04534
Haghl	0	0	3.76577	2.75162
Ighv1-52	0	0	4.71564	2.2397
Gm47317	0	0	3.87792	3.0697
Gm23338	0	0	6.93944	0
Gm4128	0	0	4.29011	0
Upp2	0	0	6.59731	0.696309
8030451A03Rik	0	0	1.41743	0
Gm6722	1.28488	0.658335	6.76151	2.67615
Wt1	0	0	0.509104	0.134333
Gm24475	0	0	6.91518	0
Obox3-ps3	0	0	4.26803	2.33896
Hspb8	0	0	4.6263	0.61035
Gm50358	0	0	2.80271	3.95486
Olfr449	0	0	5.7274	0.944523
Gm13988	0	0	1.14453	3.62395
Gm23935	39.5609	58.5571	23.1315	27.4657
Epn1	1.09834	1.68827	5.77985	5.14714
Cypt4	0	0	4.71639	1.6593
Ttyh3	6.40337	5.42608	21.3845	20.903
Cyp4b1-ps2	0	1.54205	3.95944	7.05201
Ephb1	0.553809	1.2296	2.91434	1.7302
4930562F17Rik	2.60992	2.40704	10.9875	6.52311
Gad2	0.232531	0.0794279	3.05915	4.68171
Gm47486	0	0	2.60679	4.4116
Gm33700	33.4309	26.8907	125.796	108.188
Pkdcc	0	0	1.71048	4.51329
Rerg	1.60277	1.84772	10.2793	4.59007
Krtap4-13	0	0	3.23557	0.960458
Duoxa2	0	0	5.17625	0.819487
Gm24159	0	0	6.46321	2.55808
Slc25a28	0.75778	0.31061	1.19631	1.26264
AU019990	7.30743	8.00463	31.1612	34.9007
Gm3147	0	0	4.72579	1.87043
Gm25754	2.07068	2.12191	5.44832	19.4076
Abtb2	3.78506	3.21648	19.5539	10.6716
Tomm5	1.20361	0.41113	2.11128	1.25344
P3h4	0	0	1.32539	0
Gm13325	0	0	4.49858	2.26609
Lrp8os3	0	0	1.67605	4.71728
Gm13731	0	0	6.72701	0
Gm23349	0	0	6.72701	0
Gnb2	3.91035	6.01063	10.8604	13.5741
Smoc1	0	0	1.34149	0.1517
Gm35371	0	0	6.26228	0.450647
Nova1	0	0.380559	2.44286	6.44576
Gm37976	0	0	6.68801	0
Gm12780	0	0	1.02209	5.66348
1700016L21Rik	0	0	7.08868	0
Jund	0.150211	0.153927	2.37139	1.5643
Plgrkt	1.64404	0	1.73031	1.7121
Gm8968	0	0	4.55351	1.40174
Spin2c	0.331126	0.339318	0.871252	1.37934
Gm18859	0	0	0	0
Ear-ps3	5.06735	8.07755	28.8884	22.8675
Hgd	0.439026	1.12472	4.90941	5.71501
Hpse2	0	0.672357	2.76221	3.96306
Gm48456	0	0	0	4.96324
Bicd1	0.108165	0	0.640353	0.450571
4932412D23Rik	0	0	6.40379	0
Gm49331	0.206386	0	5.97341	2.1493
Klf16	4.40387	5.08892	14.176	16.1004
Gm44186	0	0.186592	3.11418	4.4562
Gm45549	0.256977	0.790002	2.02845	7.49322
Olfr373	0.250191	0	2.19432	4.95042
Gm9002	0	0	3.96341	2.61447
Defa38	0	0	6.57369	0
Cd82	0	0	0	1.10031
P4htm	0	0	4.15554	2.11465
A730090N16Rik	0.79921	0	7.88573	2.49689
Gm17116	0.742011	0	7.48405	0.515152
Meis3	0	0	1.89456	0.64273
Soga1	0	0	1.8555	2.76476
Gm27392	0	0	6.5272	0
Gpc4	0.0945124	0.290551	0.870375	0.0984249
Gm5418	0	0	4.9943	2.47088
Adm	0.567502	1.16308	9.33249	2.65948
Gm34149	0	0	6.50573	0
Irf2bp1	0.641502	0.563461	4.46089	3.72204
Maged1	3.23234	3.97476	13.6078	8.07875
Gm42830	0	0	3.15933	3.3345
Gm48321	1.55761	2.2802	9.95311	6.95181
Cd48	0	1.21798	3.12736	6.43647
Cluh	1.54821	2.64419	8.93933	6.09093
Gm22005	0	0	0	0
Ift172	1.50971	1.10504	4.25604	1.5722
Pth	0	0	4.64258	1.8375
Khsrp	8.22692	14.2445	27.0581	33.3837
Brd2	11.5912	11.5525	39.0632	40.8432
Flna	0.327052	0.586499	1.18323	0.936625
Gm23518	0	0	6.46321	0
Gm24537	0	0	6.46321	0
Trbj2-2	0	0	6.46321	0
Gm9059	0	0	3.60244	2.85163
Gm24519	0	0	2.49715	3.9534
Gm20147	0	0.520792	5.34886	2.11703
Ahrr	0	0.131225	2.35858	4.00074
Pramef17	15.2933	16.5504	46.6324	68.7662
Vasp	1.85889	3.53763	4.89108	12.4447
Gm829	0.422161	0	3.33234	4.39637
Fosl2	0.192469	0.0657436	0.337614	0.400874
Gm44482	0	0	6.40046	0
Pxdc1	0	0	2.07281	4.32575
Gm26490	0	0	0	5.59124
Osbpl5	2.76658	1.49212	5.74686	5.76222
Thra	6.55719	6.47943	20.9502	16.0961
Cd24a	0	0	7.89076	0.499696
Mmp14	0	0	0.92861	0.735073
Gm16332	0	0.0865354	4.33277	2.11061
Mir181c	0	0	0	2.93174
Snhg20	0.610147	0	0.802701	0.635405
Gpx7	0.618648	0.316976	1.22083	0
Gm24262	0	0	0	0
Gm19792	0	0	1.30479	3.22767
Gm24892	0	0	6.33891	0
Gm49015	0	0	2.07234	3.47385
Csrp2	4.36557	4.84636	15.3154	9.85029
Gm33447	0	0	5.99316	0
Gm18369	0	0	6.31683	0
Gm44429	0	0	0	1.40282
Zadh2	0.288046	0.196781	0	0.299971
Gm13245	1.92733	0.987502	8.87448	6.02134
Tnfrsf12a	2.27234	1.66325	7.68718	10.4798
mt-Rnr1	0.787075	0.268849	6.90311	1.63932
Gm49016	1.2242	1.25448	3.22108	15.2985
Gm5966	0	0	3.80884	1.00501
Gm24302	0	0	3.2636	0
Gm22084	0	0	6.27854	0
Gm27297	0	0	6.27854	0
Tmem176b	4.73568	1.61761	6.57632	7.67156
Arg1	0	0.293765	7.16573	0
Krtap3-3	0	0	4.47858	1.77259
Zfp808	4.7347	3.23455	27.5852	12.2093
H2bc11	1.62345	3.32722	17.0863	15.7795
Gm14407	0	0	1.47483	4.08607
Fscn1	2.3062	1.8906	4.24761	9.36652
Gm23814	0	0	3.2316	0
Gm44555	0	0	4.45437	1.763
Gm48764	0	0	2.33776	3.62988
Gm37597	0	0.672122	2.58867	4.09829
Gm24840	0	0	0	0
Gm21358	0	0	2.38426	2.35917
Gm40538	0.433482	0	5.13255	1.35428
Fam114a1	0	0.43839	3.93972	3.11862
Gm4134	0.445031	3.19228	9.95311	6.95181
Slit2	0.15868	0.162606	4.27953	1.65249
AL590997.1	0	0	6.19011	0
Rpl26-ps1	0	0	6.19011	0
Gm7318	0	0.432969	2.22343	5.28009
Gm50359	0	0	3.21062	0
Arnt2	0	0	1.93268	0.834479
Dcaf15	1.52065	2.64905	3.20088	5.22588
Tcf4	1.86039	1.31982	3.01231	4.61996
Sult2a8	0.406164	0	6.94647	0.211489
Mycl	0	0.149656	0.576399	1.21671
Gm23379	0	0	6.16119	0
Gm24634	0	0	6.16119	0
Gm25793	0	0	6.16119	0
Ckap4	0	0.270501	1.04183	1.19123
Rpgrip1	0.350311	0.598295	3.84054	5.10738
Gm13611	0	1.61478	5.18276	1.64103
Gm23849	0	0	0	1.3661
Gm29414	0	0	2.94307	1.16484
Gm12627	0	0	0	6.14744
Rgs11	0	0	1.8118	1.61346
Gm7407	0.441113	0.452026	1.74097	5.51249
Ephx2	1.1178	0.254544	0.326791	0.258683
Gm11380	0	0	5.88613	0
Arhgap8	4.4466	6.50943	13.0926	23.5944
Gm12309	0	0	1.81112	4.30095
Gm32443	0	0.34696	4.45437	1.0578
Gm22121	0	0	6.10414	0
Gm23739	0	0	6.10414	0
Gm25911	8.9483	36.6786	41.2029	0
1700003I16Rik	0.236817	0	1.55777	4.68579
Gm44739	0	0	3.00498	2.01274
Pabpc1	13.6417	12.6478	24.214	30.6678
Pak3	0	0	0.245905	0.0973272
Cdh11	0	0	4.42428	0.686704
Alyref	7.23043	6.93636	15.9887	19.3851
Gm24366	0	0	0	6.06801
Gm6937	0	0.421594	3.24752	3.85603
Oaf	4.9289	3.21416	11.4951	20.2984
Fundc1	16.5363	27.6046	89.4763	98.0481
Gm48645	0	0	6.04814	0
Mir697	0	0	6.04814	0
Mir701	0	0	6.04814	0
AA414992	0	0	2.92813	2.1523
Gm36328	0	0	5.34112	0
Gm48635	0	0	2.54208	4.6953
Gm14630	0	0	2.67987	2.12134
Gm32885	0	0	3.09506	2.93999
Pvr	0.158698	0.813119	2.92293	6.44544
Kdm5a	5.92506	3.08113	14.7755	15.0114
Gm24682	0	0	0	3.80912
Gm26241	0	0	0	0
Fau-ps2	0.675343	1.3841	3.55389	7.03301
Fbln1	0.593538	1.0948	3.12341	2.22519
Gm19265	0	0	3.68706	2.3349
9330104G04Rik	0.478953	0.368101	5.82847	3.11738
Gm12446	0	0	5.67188	0.345367
Gm43384	0	0	5.17462	0.819229
Gm23255	0	0	5.99316	0
Gm23403	0	0	5.99316	0
Gm25942	0	0	5.99316	0
Gm7721	0	0	5.43335	0
Trav17	0	0	2.91273	3.07422
Gm45083	0.351899	0.721209	0.925909	5.49701
Cpne1	0	0	0.748357	4.54163
Serpinb1a	2.74955	1.40878	9.4049	3.72238
Gm20614	0	0	2.60778	2.88999
Gm23324	0	0	0	5.97537
Nt5c3b	0.812682	0.277595	1.78192	1.69265
Tnk2	3.95009	4.7457	9.85578	10.2131
Rcn1	0	0	0.401327	0
Scrn2	1.77657	2.04809	9.6411	10.8694
Tmem144	0	0	5.71902	0
Ctdnep1	4.18884	6.13209	6.69166	8.4129
Gm14787	0	0	5.94682	0
Gm3787	0	0	2.46909	1.95449
Gm50243	0	0	4.19606	0
Mllt1	1.11937	1.33824	7.60858	5.82854
Rem2	0	0	3.81527	1.51005
Rcc2	20.3326	19.1688	51.7154	48.701
Polr2a	4.35302	4.01463	12.2171	13.9774
Olfr1136	0	0	3.70711	2.20086
Firre	0.612822	0.156996	2.21711	2.23367
Igkv13-78-1	0	0	3.29624	2.60925
Arid4a	13.2352	15.2318	45.4053	51.1035
Gm49534	0	0	2.20541	3.22295
Gm10721	0	0	0.492711	0.390022
Gm17014	0	0	5.88613	0
Ric3	3.22007	4.43107	11.2564	15.3297
Gm4120	0	0	1.14057	3.15999
5330416C01Rik	0	0	4.08624	1.1917
Lgals1	0.701827	3.95554	5.53989	2.55808
Gm50188	0	0	5.85997	0
Gm11236	0	0	3.49072	2.36845
Fkbp10	0	0	0.254104	0.201144
E130102H24Rik	0	0	0	2.43855
Npepps	2.91102	3.38078	11.7444	8.28619
Gm44389	6.88331	2.82143	21.7334	14.3365
Gm47213	0	0	5.84439	0
Pla2g1b	0	1.22554	0	0
Churc1	0	0	3.44105	0.453979
Igkv4-79	0	0	0	5.83072
Gm29562	0	0	1.82314	2.30907
Gm4876	0	0	4.12316	0
BC006965	0	0	5.08987	0
Prr16	1.10558	0.566466	6.18158	5.94864
Aga	0	0	0	0
Gm14895	0	0	1.69535	3.64259
Gm16024	0	0	5.78287	0
Msl3l2	5.05221	0.766992	4.18491	16.1738
Mycn	0	0	0.336522	0
Gm50322	0.246122	0.882738	3.157	1.98641
4930447N08Rik	0	0	5.76769	0
Gm49932	0	0	1.58473	3.44972
Gm23147	0	0	2.99658	0
Trbv31	1.33628	0	9.66896	0
Fam71b	0	0	1.76539	3.99272
Gar1	3.50877	1.99754	4.6161	6.90205
Gm13165	0	0	0	5.75267
Gm47873	0	0	4.66724	0
Gm14235	0	0	3.60244	2.13873
Gm4841	0	0	4.76033	0.551443
Mnt	1.25506	0.771666	1.81626	2.09123
Gm24402	0	0	0	5.7346
Gm4118	0.869973	0.297165	4.95961	3.62395
Gm5200	0	0	4.78486	0.210423
Fam98b	4.02584	2.75028	10.8134	11.5294
Zcchc24	0	0.302736	1.86557	1.29216
Gm10552	8.28272	7.54455	33.9007	22.0432
Cic	6.65842	4.51021	10.2444	7.9918
Gm15218	1.6217	2.07727	12.8009	7.17754
Gm4011	0	0	3.61231	1.73609
Snora31	0	0	5.07113	12.0427
Epm2a	0.136914	0	3.60244	3.1368
Gm17201	0	0	1.69038	2.67615
Rem1	0	0	5.16531	0
A230057D06Rik	0	0.0929649	3.58053	0.944763
Gm11604	0	0	3.10966	1.75825
Gm4565	0	0	1.14612	4.53624
Ldlr	0.458527	0.46987	1.40754	7.08305
Bok	0.572953	0.293563	2.26131	2.08835
Gm9354	0	0	0	5.01778
Gmnc	0	0	2.72416	1.74566
Gm18465	0	0	0	5.6569
Neo1	6.36652	8.64812	19.0888	22.8969
Tanc2	6.58788	7.20597	10.5172	11.1774
Ighv1-33	0	0	5.65069	0
Grifin	0	0	4.30178	0.851303
Gm14219	0	0	4.5781	0
Rhob	1.1733	2.07674	5.75333	6.44258
Wnt9a	0.226471	0.69622	1.88697	4.87415
Ubtd2	1.48549	0.507412	8.46859	4.64095
Hmgn3	3.04863	4.51252	6.23893	3.88036
Gm37511	0	0	5.60584	0
Bola1	70.6234	48.4595	88.409	141.586
Gm24049	0	0	9.88871	0
Gm3176	0	0	4.48647	0.62672
Cyp2a22	0	0	3.64781	0.896135
Gm22867	0	0	0	0
Gm25718	0	0	5.58684	0
Mir3961	0	0	5.58684	0
Nlrc3	0.125811	0.128923	3.22755	2.7514
Sash1	2.36393	3.33082	9.32988	6.87251
Nedd4	10.9425	7.73321	19.3598	26.4256
Gm4707	0.289991	0	6.10414	0.301996
Gm15762	10.5337	11.5653	35.635	18.0218
Gm8094	0	0.547054	2.10697	5.18884
Gm13203	0	0	3.80335	0
Gm24407	0	0	0	5.55159
Tbc1d23	13.1976	9.70551	30.8441	47.6995
1700112M02Rik	0	0	3.78878	0
Gm29018	0.40477	0	4.79259	0.421526
Gm25255	0	0	0	0
Gm42879	0.339502	0.115967	3.57315	2.9463
Rabl6	3.39119	6.4289	10.9304	10.5947
Gm48228	0	1.27104	4.0795	1.29171
Gm25666	0	0	3.08059	2.43855
Gm33332	0	0	0.888473	4.2198
Marveld2	14.2796	12.027	55.8433	44.5102
Smarca1	0	0	1.8096	0.511588
AC120367.1	0	0	5.49373	0
Mir344h-1	0	0	5.49373	0
Pdlim4	0.567374	0.872115	2.23929	2.06802
Gm12739	0	0	1.72578	1.3661
Arhgef6	0.248102	0	4.7328	0
Agap3	3.82384	4.61815	8.80354	7.39539
Ctdsp1	1.6902	2.22688	3.65307	7.41787
Gm16038	1.2982	0	1.70789	2.70388
Ssxb5	0	0	5.47547	0
Bag6	4.15762	4.71695	10.158	6.80387
Il6	0	0	4.65533	0.818908
Sox5os2	0	0	2.62858	0.416148
Gm49916	0	0	0	3.45595
Unc13d	0	0.108166	1.6664	4.28706
Mras	2.5151	1.84095	5.90864	4.11592
Sfxn3	0	0	0.627589	0
Dleu7	0	0	5.09071	0.366338
Gm45020	0	0	3.46061	0.684841
H1f1	2.02876	1.03948	13.3451	6.69037
2310010J17Rik	0	3.87386	0	1.31228
Oaz2-ps	0	0	1.22765	1.94357
Gm43583	0	0	5.43933	0
Krtap3-2	0	0	5.43511	0
Gm2427	0.568791	0	6.73465	0.888506
Gm48038	0	0	3.40696	2.02267
Ecm2	0	0.0557547	1.28843	3.17302
Nkx2-9	0	0.203125	1.04311	3.50927
Zkscan3	0.191088	0.0979076	3.6452	0.696495
Snhg14	1.68202	2.12139	11.4047	7.68033
Anxa1	0.813592	0	2.1407	0.282424
Gm47151	0	0	4.97754	0.437793
Gm28514	0	0	3.66248	1.7395
Gpd2	5.21069	3.76397	13.5979	11.8313
Ibsp	0	0	3.50663	1.89259
Obox4-ps27	0.183959	0	4.84029	1.14945
Defa22	0	0	3.93346	0
Fbn2	0.09437	0.386818	3.97286	0.196553
Gclc	3.82442	4.73549	11.7398	10.9525
Gm43926	0	0	5.36596	0
Gm24738	0	0	5.35973	0
Gm48902	3.39732	1.74068	17.8779	6.63367
Dag1	8.54651	14.1199	19.2749	24.7029
Map3k3	0.161023	0.49502	3.60129	0.838446
Gm24245	0	0	0	0
1500009L16Rik	0	0	2.70654	0.584305
Gm38590	0.903543	0	6.65666	0.752757
Gm21671	0	0	0.408455	0.646653
Cbln2	0	0	0.721909	4.34303
Hdac5	0	0	0.746472	0.443171
Lats2	0.804724	0.687193	2.99961	2.93313
Gm45885	0.571711	0.292927	3.00854	0.893067
Gm10443	1.19311	3.66786	4.70891	2.485
Mir7685	0	0	5.31651	0
Adamts10	0	0	0.699772	0.369285
Cryab	0	0	2.37852	0
Ddx17	1.40814	1.31179	1.76832	2.53292
Miga2	1.17561	1.00391	3.35101	6.52949
Gata6os	0	0	0.640357	0.506896
4932435O22Rik	0	0.238063	2.03754	3.4677
Gm26243	0	0	0	2.43855
Gm49564	0	0	5.27867	0
Gm35154	0.263324	0	4.1571	2.46802
Gm22152	0	0	5.27398	0
Gm31510	0	0	4.17245	1.10095
Gm5849	2.07927	0	8.20639	2.16535
Olfr949-ps1	0	0	4.16805	1.09979
Igfbp4	0	0	0.557267	2.64674
Denn2b	0.787825	1.61463	5.52775	4.37568
Omd	0.263393	0	0.86629	0.411445
Hipk1	7.54676	3.86673	14.4413	15.0039
Trav4-3	0.609616	0	4.81202	0.634853
Gm22265	0	0	0	0
Slc38a3	0	0	1.39096	0
Prl2c5	0	0.351352	4.96183	0
Maml2	0.488724	0.14309	3.67405	2.03582
Junb	0.41551	0.283859	1.82213	2.30779
4632432E15Rik	0.102727	0.105269	3.91926	1.39074
4930567J20Rik	0	0	4.52158	0.715842
Srf	6.64343	13.3724	17.48	14.084
Gm37832	0	0	5.23212	0
Mir344b	0	0	5.23212	0
Eva1a	0	0	3.07103	2.16087
Gm43057	0	0	0.768353	3.04108
Vmn2r-ps61	1.40918	2.59927	5.93248	7.92459
Gsn	0	0.176167	3.61869	0
Prkab2	1.18242	2.14373	4.30776	2.36802
Ugt3a1	0	0.616004	7.11759	0.626019
Gm50370	0	0	0	0
Rbms3	0.458497	1.40952	3.76996	1.79054
Gm30363	0.180806	0.0926396	4.9952	1.60048
Id3	60.9717	42.997	116.439	107.192
Vav2	2.43771	0.788846	5.73887	4.00835
Gm4310	0	0	5.19092	0
Gm428	0	0.194214	3.49072	3.94742
Gpam	1.53471	0.449336	2.69206	4.26198
Zfp217	6.36121	5.29635	23.1448	10.3509
Magea9-ps	4.60857	2.51871	15.3595	14.718
Hexim1	0.0716888	0.293849	2.26351	2.01573
Rara	4.48148	4.23908	15.5709	14.9583
Mrtfa	7.33244	8.18671	21.1646	26.441
Iqcf1	23.3612	28.139	11.8621	37.9863
4933406K04Rik	0	0	0.507894	4.42245
Cd84	0.903962	0.396996	5.9462	3.36208
Prkcq	0	0	2.42552	2.24
Gm22842	0	0	0	0
Daam1	11.4762	13.5486	31.3092	45.2719
Platr5	0	0	0.787631	4.36433
Gtpbp4-ps2	0	0	5.15037	0
Mir5100	0	0	5.15037	0
Snora35	0	0	5.15037	0
Gm6244	0	0.305292	4.31137	1.86153
Selenok-ps4	0	0.926897	3.56993	1.88393
Mknk2	2.88951	4.44148	12.8825	11.8693
Gm12175	0	0	2.86629	2.26891
Drd3	0.158227	0.486424	4.78771	3.46032
Gm3544	0	0	0	5.13294
Il20ra	0	0	3.09022	1.4677
Hsd17b2	0	1.86201	5.17942	3.1538
Gng2-ps1	0	0	1.519	3.60725
Gm49569	0	0	0	1.85711
Tmem94	0.223048	1.25711	1.61391	2.32281
Csrnp3	3.91248	5.42431	14.3315	11.8239
Usf2	6.18648	8.71684	9.49533	8.05323
Gm14983	0	0	5.10253	0
Slfn5	0	0.19361	2.23705	2.55784
Gm4925	4.60668	2.36032	13.1311	16.2578
Gm47059	0	0.245108	2.51741	1.49456
Gm20762	0	1.05659	5.4259	0
Tmem223	2.00978	0	4.40673	0.697659
Gm11572	0	0	0	0
Gm49947	0	0	0	0
Rbms1	2.26485	1.26594	4.33398	3.00187
Gm4984	0	0	0	5.07353
Gm24736	0	0	5.07113	0
Dot1l	4.89369	6.16568	9.07663	12.1141
Gm24667	0	0	0	5.0665
Gm21917	0	0.427443	1.64629	3.04074
Cables1	4.4044	3.32115	9.4022	8.74076
Gm48126	0	0	5.0517	0
Gm50354	0	0	5.0517	0
Gm37104	0	0	5.04526	0
Efcc1	0	0	1.48517	3.35897
Gm18765	0.379625	2.3341	6.99201	2.76738
Rpia	0.847006	1.23994	3.50212	1.89015
Gm35533	2.59832	4.18408	5.85997	3.09244
Gm15067	0	0	0	5.01778
Gm24674	0	0	0	5.01778
Epas1	0	0	0.901843	0.356942
Gm7125	0	0	5.00835	0
Ctsf	0.253917	0.520396	0.668099	1.851
Mylip	1.89699	0.920803	6.30481	6.13451
Rrs1	0.48936	0.752199	3.05803	5.35099
Gm6089	0	0	1.05423	1.66903
Pramel5	0	0	5.23608	0.789484
AI837181	0.983522	0.671902	4.74434	0.853531
Gm25369	0	0	4.9943	0
Gm41481	0	0	4.9943	0
Neat1	0	0	0.620079	0.122711
Cyp4a29-ps1	0	0	1.92762	3.05175
Casd1	0.195408	0.200242	2.31369	1.01749
Hes1	0.34908	1.78858	4.13321	3.63531
Gm13784	0	0	4.44579	0.502745
Ddit4	0.428295	2.63334	3.19293	6.39302
Mkx	0	0	0.721672	0
Gm41318	0	0	2.86214	0.755208
Alcam	0	0	0.17196	0
Acap3	0.776996	1.06162	1.53331	4.45039
4930423D24Rik	0	0	4.93027	0
Ehmt2	2.12204	2.46447	7.2585	5.00908
2410024N13Rik	0.374518	0	5.91253	0
Npepl1	0.683869	0	0.449844	0.178045
Ighv1-8	0	0	2.24999	2.67158
Dpp3	2.53113	0.45772	3.13405	5.42688
Gm37738	0.106256	0.0544424	1.81726	3.98358
Hmgcs2	0	0.0883215	0.226779	0
Cblb	0.204564	0	4.03683	1.56224
Cndp2	2.06065	2.11163	6.77742	4.50651
Dact3	0.922073	0.429492	2.0953	2.09508
Tnni1	0	0	4.10131	0.811632
Id1	3.11097	2.45225	9.4448	4.98423
Gm14617	0	0	2.32895	2.58098
Defa-ps8	0.898037	4.60126	7.08868	11.2226
Nuak2	0	0	2.99738	1.25612
Zfp266	0	0.140365	1.62184	0.42794
Gm4764	0	0	3.20801	1.69294
Slc34a2	1.12675	0.115463	4.7435	2.46414
Cdk4	10.2764	9.5733	19.3575	22.1333
Uap1	10.2195	10.4723	53.7786	32.1323
Gm36551	0.835174	0.855835	4.39498	4.34874
Gpr50	1.98136	2.03038	12.5593	6.37774
Igkv6-13	0	0	4.08203	0.807816
Gm3257	0	0	4.88331	0
Nmnat3	1.96022	4.38266	10.3154	8.90781
Vasn	0.314369	0	0.20679	1.14584
Gm49694	0	0	4.21513	0.667326
n-R5s214	0	0	2.72416	2.1564
Gm22633	0	0	0	4.87709
Gm22823	0	0	0	4.87709
Gm25127	0	0	0	4.87709
Irak1	0.491454	0.167871	1.2931	0.852999
Gm46311	0	0	4.87128	0
9130227L01Rik	2.12213	1.7397	8.9339	8.10325
Krtap28-10	0	0	2.41104	2.45384
Stk32c	0	0.627905	1.2898	4.59442
Trim41	12.2922	8.12662	14.3456	17.1369
Gm5212	0	0	3.84276	1.01396
Actr5	1.0739	0.733643	4.55238	3.60359
E030044B06Rik	0	0	3.6307	0
Frs2	2.05856	2.10948	5.41643	3.64442
Mir3473g	0	0	4.8474	0
Mir8090	0	0	4.8474	0
B930095G15Rik	0	0.27227	2.1672	3.20968
Gm29863	0	0	2.91702	1.02625
Pbx1	0	0	1.08211	0
Fcgrt	0	0	2.2297	0.252142
Tigit	0	0.558761	4.30412	0
Zfp703	3.89796	4.2163	5.6979	4.28485
Smim10l1	0	0	0.993777	0.393329
Mettl24	0.163867	0	1.29349	0.17065
1700021G15Rik	0.474531	0.48627	3.12143	2.47088
Pate12	0	0	3.81068	1.00549
Fam20b	0.993204	1.52666	5.33548	4.74063
Gm48636	0	0	4.81202	0
4921533I20Rik	0	0	4.01521	0.794593
Gm14529	0	0	4.0594	0
Gm50331	0	0	3.16829	0.964601
Gm28940	5.66052	6.56378	19.4011	17.2192
Ftl1-ps2	0	0	4.80326	0
Olfr330	0	0	0.332114	4.46924
Gm27153	0	0	4.04943	0
AU017674	0	0	5.95154	2.53677
Gm47393	0	0	0	0
Aif1l	0	0.671331	0	1.36449
Defa35	0	0	4.141	0.655589
Trim28	98.7814	116.739	305.624	254.334
Luc7l2	2.36514	2.90838	2.73817	3.15271
Tie1	0	0.895962	1.15026	4.97288
A730045E13Rik	0	0	2.70183	0.305532
Phyhip	0	0	3.91918	0.489846
Gm49793	0	0	0.779252	1.85053
C330018A13Rik	0	0	1.443	2.77406
Gm48102	0	0	2.67262	2.1156
Gm24962	0	0	0	4.78761
Gm13570	0	0	0	0.844416
Socs2	1.41227	1.80901	1.39348	2.02226
Gm45121	0	0	2.85883	1.1315
Gm26463	2.48072	5.08417	16.318	2.58341
Plxna1	7.12596	7.84315	18.2867	15.6665
Defa40	0	0	3.42466	1.35545
Tmem98	0.153431	0	0.403703	0.479347
Gm28209	0	0	2.97724	1.01003
Ssxb8	0	0	4.2848	0.484539
H2al3	0	0	4.76851	0
Gm20072	0	0	0	2.68073
Rxfp2	0	0	4.21125	0.555592
Llph-ps1	0	0	2.53557	0.669037
Defb5	0	1.24034	7.96192	0
Gm16017	0	0	4.75419	0
Gm11342	0.279012	0	4.77183	0.871685
Wrnip1	5.24491	5.84889	8.11781	8.3537
Wdr77	0	0.243043	0.624051	0.740982
Tnfrsf1a	0	0	0.78079	0
Gsk3a	1.19945	0.546278	3.50663	1.94305
Sva	0.77331	1.58488	2.54339	8.05323
Ccbe1	0	0.172175	1.65783	1.3998
Camk2d	0	0.313593	1.7446	0.10623
Gm40988	1.53149	2.51101	12.8948	5.10366
Gm16364	0	0	4.73053	0
Gm5575	0	0.645102	6.6256	0.655589
Gm48931	24.0705	13.4542	35.9851	60.3886
Nectin1	0	0	1.1874	3.28975
Gm49853	0	0	3.94169	0.780043
Igkv4-74	0	0	2.50982	0.662245
Hspe1-ps4	0	0	0	3.64929
Vnn1	0	0.163901	1.0521	0
Kcng2	0.202712	0.623181	4.00029	2.53325
Gm26109	0	0	4.70891	0
Mir145a	0	0	4.70891	0
1600012H06Rik	2.06869	0.141324	2.17723	3.59054
Zbtb7b	3.01467	1.80206	6.44485	5.62488
Cd302	0	0	0.504977	0
Gm17212	0	0	0	0
Tnfrsf13b	0	0.297067	3.05106	2.41517
Relt	5.4949	6.56931	16.5665	20.2668
Khdrbs3	0.166646	0	2.19237	1.73545
Prl2c3	0	0	2.78681	0.882396
Il11ra1	1.15091	0.196563	3.02824	1.99758
Gm14547	0	0	0	1.4066
Gm25010	0	0	0	0
Pafah1b1-ps1	0.239534	0	5.6723	0.24945
Sgpl1	2.53188	1.83143	10.5806	7.28969
H2bc12	8.9483	7.01209	53.3215	15.3485
Gramd1b	0.0904652	0.0927031	1.07113	0
Gm13416	0.155429	0	3.47618	0.647455
Itgb6	0.642186	0.658072	3.37941	1.20379
Rprl1	0	0	4.66724	0
Ptma-ps1	0	0	2.13349	2.53325
Mapk8ip3	2.33709	2.31232	6.57339	6.21049
Gm11184	0	0	3.68982	0.973599
Gm48146	0.175089	0	1.15172	3.09973
Cdh4	3.09861	4.84645	9.01119	8.49179
Gm12626	0	0	1.49602	3.15794
Septin9	0.30879	0	1.48955	1.07191
Gm22018	0	0	0	0
Ints3	7.54027	10.4054	25.2626	20.2069
Gm1866	0	0	3.45517	0.547012
Snhg8	0.429028	0.879283	2.82212	0.446789
Enpp6	0.299644	0	4.9276	0.468073
Prss47	2.09667	2.57825	4.13753	15.5026
Gm14862	0	0	3.03102	0.89974
1700011L03Rik	0	0	1.62643	3.00407
A230087F16Rik	0.736702	0.603941	1.74455	9.35983
Gm13840	5.87232	2.00586	10.3007	3.05771
Gm38184	0	0	0	4.61813
Fggy	0	0.255374	1.96714	1.29763
Gm15332	0	0	4.61658	0
Gm10769	2.72863	0.657913	11.8251	1.17007
Gm11514	0.579982	1.78299	5.34112	4.83194
Tox2	6.57407	6.40808	10.3363	14.3604
Zc3h7b	0.558112	1.22554	2.41252	1.82668
Gm18968	0	0.297854	3.82394	4.23775
Gm50075	0	0	4.06943	0.536882
Jcad	0.60794	0.249192	3.83903	2.91229
Rpl23a-ps4	0	0	1.44889	1.14692
Sccpdh	2.22171	1.47314	6.70537	5.03566
Gm28874	0	0	1.68283	2.91396
Map2k7	1.35924	0.773811	0.99344	2.83101
Gm4600	0	0	5.19547	0
Map4k4	3.8009	5.54732	6.66722	5.15772
4930553P18Rik	0	0	3.17901	1.4155
Slc66a2	10.49	4.21815	22.535	26.1352
Snx24	0	0.253769	1.30318	3.09473
Snora43	0	0	0	0
Gm10959	0	0	4.5781	0
Mir7681	0	0	4.5781	0
Gm24942	0	0	0	4.57762
Gm8267	0.199088	0	4.4526	0.621989
Nr4a1	0	0	0.210387	1.83193
Zfp598	8.48645	8.23051	20.236	28.8806
Usp6nl	1.59322	1.63263	4.69108	5.37256
Nrbp2	0	0.169361	0	0.172114
Pnlip	0	0	3.61121	0.952859
Bmp2	0	0	0.278163	0
Rasl11b	4.23412	5.78515	10.0797	7.97891
Usp35	3.46901	2.29344	13.9858	12.2363
Gm47835	0	0	1.35092	3.20809
Tsc22d3	0	0	1.01039	0
Gm11992	0.208794	0	1.37343	3.37028
Cdc42ep4	0.520493	1.33342	7.36111	5.82693
Gm24331	0	0	0	0
Gm24485	0	0	0	0
Mir6904	0	0	0	0
Gm19786	0	0.442673	3.4099	2.24935
Gm15151	2.8311	1.45057	7.44912	4.42245
Creb3l2	0.32413	0.265719	1.53512	0.675096
Gm17029	0	0	4.2946	0.755451
Gm47874	0	0	4.01281	0
Tspan6	2.07068	0.303129	7.00499	0.308057
Fez1	0	0	4.53143	0
Ier3	0	0	2.91444	0
Nek5	3.69138	3.05526	6.35059	15.0811
Trp53bp2	0	0.40465	2.078	2.67299
Gm32932	0	0	0.937496	3.41369
Fam117a	24.7485	35.7652	49.2557	58.8154
Aadacl4fm5	0	0	2.30184	2.00431
Scgb3a2	0	0	4.51768	0
Gm24692	0	0	4.51539	0
Gm20108	1.6376	0	8.61761	0
Ighv1-77	0	0	3.76713	0.745499
Gm45384	0	0	3.56993	0.941966
Gm4903	0	0	0	4.50981
Obox4-ps16	0	0	1.44953	2.52434
Gm18198	0	0	0.63757	3.86929
Tslrn1	0	0	2.94965	1.5566
Kap	0	0	4.50382	0
Gm13887	0	0	0.958208	0
1600029O15Rik	0	0	0.56685	3.14097
Bet1l	5.94274	1.52244	8.99092	11.1397
Gm7089	0	0	3.59753	0.88992
AL590997.4	0	0	4.48467	0
Zfp647	0	0	2.32721	1.43281
Gm26387	0	0	2.49715	1.9767
Gm44052	0	0	2.49715	1.9767
Gm17660	0	1.11712	2.86837	5.10875
Zfp825	2.1891	1.83539	10.2107	7.66816
Gm13994	0	0	1.92762	2.54312
S100g	0	0	2.74686	1.08719
Tes	1.49005	0.636214	3.92059	1.68105
Gm9508	0	0	0.951294	2.6356
Gm13168	0	0.406251	0.521556	4.95426
Spp1	0	0	2.17062	1.71822
Gm22365	0	0	0	4.46025
Dmpk	1.3553	0.868018	4.68042	5.4692
Ctsc	0.479068	0.327279	6.09247	0.997799
Gm12489	0	0	4.45437	0
Gm22933	0	0	4.45437	0
Gm47527	0	0	4.45437	0
Zmiz2	6.24414	4.09214	9.16992	9.98079
Gm6592	0	0	3.25073	0
Slc22a28	2.50052	0.512476	8.22414	4.81747
Snora21	0	0	0	0
Gm13996	0	0	3.83283	0.606801
Smim3	0	0	0.94017	0.893067
Gm43235	0	0	4.43937	0
Gm10371	0	0	3.70364	0
Gm6343	0	0	4.43639	0
Nrip2	0	0	1.37407	0.725126
Gm11555	0	0	3.50043	0.923627
Ndst1	1.22495	1.1768	3.12233	4.38506
Gga1	2.25028	3.1295	1.48022	6.52813
Gm23557	0	0	0	0
Gm48150	0	0	3.68294	0.728839
Gm12056	0	0	2.88453	1.03789
Gm47274	0	0	1.66057	1.97172
Gm25856	0	0	4.39498	0
Gm29022	0	0	4.39498	0
Gm49091	0	0	4.39498	0
Miga1	0.32441	0	2.98752	0.900905
Gm43616	0	0.627752	3.2237	1.27591
H1f10	0.617631	1.68776	1.6251	1.7152
Lrrn4	4.72104	4.14671	11.8895	18.8933
4930512H18Rik	0	0	2.29303	1.4521
Gigyf1	0.399796	0.409687	1.15713	3.41404
D16Ertd472e	2.5547	2.51318	9.0073	8.0878
Slc5a3	1.92834	1.97604	9.28273	5.65937
Atxn2l	34.4709	57.3028	88.3055	117.765
Phldb2	0.132625	0	0.872398	0.27623
Ube2l6	0	0	4.02985	0
Atxn1l	5.22981	6.0781	10.656	10.0292
Gm44974	0	0	0.773159	2.65209
Gm7346	0	0	2.07746	1.64448
Clp1	8.46341	6.91112	26.2701	31.1236
Gm9309	0	0	1.81112	1.43365
Gm7665	0	0	3.32953	0
Gm7788	0	0.81681	3.14593	1.93687
Dnajb3	0.715183	0	3.76354	1.48958
Gm23713	0	0	0	0
Gm25033	0	0	0	0
Nppc	0	0.246402	0	0
Gm7093	0.431243	1.32573	6.24072	4.04186
Gm15950	0	0.260264	2.00481	3.30619
Zfp972	1.2272	1.25755	4.03621	1.917
Eci3	0	0	3.80222	0
Gm2628	0	0	3.86882	1.225
Gm23222	0	0	4.33715	0
Mir883a	0	0	4.33715	0
Gm13940	0	0	0	4.33429
Gm16585	0	0.420903	4.8633	0
4933427J07Rik	0	0	1.72015	2.21267
Trav6d-3	0	0	1.00648	2.39015
H3c6	0.299704	0.307118	3.15429	1.56055
H2-Ab1	0	0	2.02565	1.92416
Rbp2	0	0	3.88282	0.439082
Gm49644	0	0	0	4.31994
4933402N22Rik	0	0.23162	1.78416	2.82462
Gm48406	0	0	4.31821	0
Gm23624	0.780537	0.799846	8.21492	0
Gm45251	0	0	0.899996	3.2059
Kcne1	0	0	2.79342	1.52022
Gm23550	0	0	0	4.3128
Diaph2	0.113083	0.289702	3.34735	1.05988
1700041M05Rik	0	0	4.3088	0
Scaf1	6.18269	6.87484	8.30693	16.85
Midn	2.16774	6.83496	10.3105	11.6347
Casc4	1.08796	1.41893	5.20475	5.047
Gm16348	0	0	0.392526	3.7286
Gm43980	0	0	0.817924	2.91355
Dnmt1	214.132	239.975	566.797	498.899
Dmrtc1a	0	0.227012	1.16578	2.07632
Gm5903	0	0.11043	3.40257	0.897805
Ubd	0	0	1.77027	2.52236
Heph	0.0677059	0.138762	0.623511	0.634578
Gm14942	0	0	1.96204	2.32968
Socs7	5.43787	5.57239	11.1359	9.02871
Ctdspl	5.22794	5.21247	10.0379	8.09296
Gm50439	1.8768	0.961613	1.23455	1.95449
Igkv13-55-1	0	0	4.28083	0
Obox4-ps17	0	0	1.44953	2.29485
Gm4152	0	0	2.38858	1.89076
Sh2d4a	0	0	0.610697	0
H2bc1	1.95744	2.00586	4.29197	8.83338
Gm36908	1.05527	1.39035	6.34654	4.08185
Unc45a	0.910981	0.13336	1.19848	6.77638
Gm21960	0	0.568032	2.18777	3.4636
Sqor	0	0	2.54918	0.252236
Gm5547	0	0	4.27026	0
A730071L15Rik	0.465422	0.317957	2.65332	2.58501
Ifi47	0.19036	0.19507	4.50784	3.76657
Gm9895	0	0	4.26697	0
Usp25	0.107459	0.220236	1.55509	0.111908
Pak4	14.7542	16.2216	27.2959	31.8503
Eif4ebp1	3.22715	2.5721	6.13253	4.6677
E330023G01Rik	0	0	0.889072	3.16699
Cd209c	3.18202	2.60859	12.1401	8.28437
Etnk2	0	0	0	0.48511
Tmem176a	0.641815	0	1.68873	0.222795
Efna3	0.844796	0	2.77851	3.29913
Gm18227	0.85338	0	4.04171	2.48838
Gm48734	0	0	2.44806	1.13991
Nacc1	4.20955	4.14114	6.86716	9.11833
Gm23582	0	0	2.37139	1.87715
Gm11826	0	0	2.2577	0.595718
Gm36079	0	0	2.8763	1.3661
Fads1	0	0.536854	0.229743	0
Sox5os4	0	0	0.903078	0
Gm32468	0	0	3.48808	0.345138
Slc12a9	5.38033	6.3488	16.3015	15.4509
Cnnm3	0.87314	1.19299	3.57371	2.82889
Gm4116	0	0	3.03102	1.19965
Gabbr1	0	0	1.10962	0.731962
Ilrun	16.57	17.6042	34.4622	28.6754
Gm13794	0	0	4.22594	0
Gm28055	0	0	4.22369	0
Bod1	79.7472	84.2957	94.9941	63.5357
Gm4825	0	0	0.807901	1.91856
Grk2	4.73307	0.69288	9.34016	4.92901
Gm37146	0	0	3.55965	0
Xlr4e-ps	0.386655	0.39622	3.56075	6.84524
Slc25a23	1.74642	1.96858	6.20342	5.09239
Fyb	0.562344	0	4.43888	1.46406
Gm33994	0.415165	0	4.0964	0.972792
Gm44966	0	0	4.19903	0
Nxph1	0.194478	0	3.83779	0.708851
Gm13499	0	0	1.09328	2.59626
Ykt6	1.05274	2.46579	5.9356	5.48161
Amtn	0	0	4.19286	0
Naga	0.601566	0	2.76995	0.313235
Gm46587	0	0	3.82542	0.16823
Rere	3.50461	3.1424	8.06859	8.78207
Smarcc1	2.53707	5.19967	9.37136	7.82469
Caskin2	4.14765	2.12513	6.18414	8.35074
Wipf2	2.02303	1.65846	3.19377	4.42423
Rpl13-ps1	0	0	1.97379	0.390606
Gm4285	0	0	1.09631	1.73564
Mink1	2.20561	2.46564	5.40766	6.0555
Cyb5r1	0.909859	0.466183	4.78799	2.13193
Snhg12	0	0	1.38541	0.548334
Gm26392	0	0	4.17245	0
Arhgef1	11.5397	11.9787	34.3062	37.4568
Ccne1	26.1831	24.4721	86.6833	84.4978
Gm12853	0	0	2.98302	1.18065
Gm44633	0	0	0	0
Gm10354	0	0	2.44166	1.71802
Gm13916	0	0	3.67415	0
Gm12200	0	0	3.54815	0.280866
Gm5341	0	0	2.02223	2.13435
Klhl5	0.407521	0.208801	4.42306	0.212195
Gm14823	0	0	4.15492	0
Gm11280	0	0	1.22994	2.9208
Gm45413	0	0	1.02483	2.43372
Zfp513	23.0106	28.4095	66.3806	73.0444
Gm16186	0	0	1.52603	1.20798
Gm35501	0	0	1.06159	2.10084
C430049B03Rik	0	0	0	1.00711
Hps6	9.39806	7.31922	21.3897	16.9317
Gm13526	0	0	0	4.14166
Gm23638	0	0	0	4.14166
Gm33321	0	0	2.87462	0.379251
Ptprd	3.03086	3.10584	3.38926	1.42035
B4galt1	0.46433	0.475816	0.610866	1.35394
Cyp2j7-ps3	0	0	1.60011	2.53325
Sox5	0	0.198433	1.27377	0.504146
Gm35188	0	0	1.84836	0
A530032D15Rik	13.8242	12.4996	28.5285	40.6489
Mpdu1	1.3262	0.679504	1.74473	3.10748
Gm28419	0.527479	0	2.08183	3.29589
Gm13281	0	0	1.74404	1.84074
[truncated: 53,292 more rows]
