# Supplementary material for: CRL4DCAF13 E3 ubiquitin ligase targets MeCP2 for degradation to prevent DNA hypermethylation and ensure normal transcription in growing oocytes
Source: Cell Mol Life Sci. 2024 Apr 5;81(1):165. doi: 10.1007/s00018-024-05185-4 (PMC10997554; doi:10.1007/s00018-024-05185-4)
Supplement: Supplementary file 3 — Supplementary file3 (XLSX 2726 KB) [file 18_2024_5185_MOESM3_ESM.xlsx]

## Sheet: Sheet1
	ZYL017	ZYL018	ZYL022	ZYL023
0610005C13Rik	0	0	0	0.0792374
0610006L08Rik	0	0	0.13823	0
0610009B22Rik	180.893	212.081	170.365	97.2946
0610009E02Rik	0.571311	0.406692	1.26476	0.749783
0610009L18Rik	4.08178	4.72347	3.3385	1.21915
0610010F05Rik	1.95585	3.22215	4.85561	4.44063
0610010K14Rik	0	0.16298	0	0
0610012D04Rik	0	0	0	0
0610012G03Rik	164.241	134.06	103.942	81.1392
0610025J13Rik	0	0.384849	0.239367	0.0993318
0610030E20Rik	1.34544	1.20405	2.12752	2.77811
0610031O16Rik	0	0	0	0
0610033M10Rik	70.4369	56.5987	13.6741	7.76501
0610038B21Rik	0.325599	0.165557	0.154459	0.170925
0610039K10Rik	0.274698	0	0	0
0610040B10Rik	3.71488	4.12653	3.52456	2.55019
0610040F04Rik	56.1455	51.0135	39.1898	25.7194
0610040J01Rik	37.307	22.9639	12.942	14.8825
0610043K17Rik	0	0.107831	0.16767	0
0710001A04Rik	0	0	0	0
1010001B22Rik	11.8336	8.03274	8.28017	3.26137
1100001I12Rik	0.12965	0.316432	0.369024	0
1110002E22Rik	0	0	0	0
1110002J07Rik	0	0	0	0
1110002L01Rik	0.0992029	0.18159	0.188241	0.0781157
1110002O04Rik	0	0.469616	0.438135	0.121211
1110003F10Rik	0	0	0	0.178892
1110004F10Rik	26.9149	36.6015	64.252	47.2353
1110006O24Rik	7.26041	2.63034	3.22896	2.23324
1110008E08Rik	0	0.0736295	0	0.190042
1110008P14Rik	8.55928	7.44698	9.4241	4.28522
1110012L19Rik	184.762	187.277	143.411	94.4418
1110013H19Rik	3.37593	1.98064	2.58702	2.55608
1110015O18Rik	0	0	0	0
1110017D15Rik	0	0	0.237661	0
1110018N20Rik	0	0	0	0
1110019B22Rik	0	0.0697644	0	0
1110019D14Rik	7.42074	10.7886	7.649	7.28614
1110020A21Rik	91.4395	105.217	102.072	68.386
1110025L11Rik	0	0	0	0
1110025M09Rik	0	0.124352	0	0
1110028F11Rik	0.285656	0	0.13551	0.337402
1110028F18Rik	0.454791	1.07035	0.554774	0.358118
1110032A03Rik	11.0545	15.5539	12.9928	11.6279
1110032F04Rik	0	0.0824833	0.160321	0.691906
1110035H17Rik	0.211468	0.12903	0.267513	0
1110038B12Rik	2.35606	2.15637	1.36605	1.75217
1110038F14Rik	35.479	31.0489	34.533	31.833
1110046J04Rik	0	0	0	0
1110051M20Rik	10.9746	14.1886	12.087	7.43311
1110057P08Rik	0	0	0	0
1110059E24Rik	91.0379	97.8377	132.227	93.4184
1110059G10Rik	35.8534	60.2443	38.0163	20.4761
1110060G06Rik	0	0	0	0
1110065P20Rik	7.99369	5.4446	6.96684	7.61195
1190001M18Rik	0	0	0	0
1190005I06Rik	3.32785	3.21501	1.97335	1.96535
1190007I07Rik	24.9238	31.0764	36.5719	35.3509
1190028D05Rik	0	0	0	0
1200007C13Rik	0	0	0	0
1300002E11Rik	5.26513	10.588	7.80969	4.61309
1300014J16Rik	0	0	0	0.102625
1300017J02Rik	0.599621	0.292694	0.739572	0.99154
1500002C15Rik	0	0	0	0
1500002F19Rik	0	0	0.147084	0
1500004A13Rik	0.330593	0.353003	0	0.1627
1500005C15Rik	0	0	0	0
1500009C09Rik	0.0566114	0.103627	0.0537111	0
1500009L16Rik	0.455244	0.238091	0.123406	0.204842
1500011B03Rik	161.239	148.43	180.954	159.673
1500012K07Rik	0	0	0	0
1500015A07Rik	3.86552	1.90695	2.57504	2.84955
1500015L24Rik	0	0	0.149957	0
1500026H17Rik	0.230261	0.316118	0.27308	0.0906576
1500032F14Rik	0.189402	0.462265	0.179699	0.298283
1500035N22Rik	2.11517	3.25723	4.49143	0.872435
1520401A03Rik	0	0	0.0325926	0
1600002D24Rik	59.2726	67.5717	73.2962	40.2304
1600010M07Rik	3.24186	3.49965	0.591495	0.589096
1600012H06Rik	0.671391	0.907101	0.864492	0.944064
1600012P17Rik	0	0.0353578	0.274897	0.0912606
1600014C10Rik	0.533176	1.21997	2.40284	4.26838
1600014C23Rik	0	0.410506	0.638312	0.264885
1600017P15Rik	0	0	0	0
1600019K03Rik	0	0	0	0
1600020E01Rik	3.12125	2.49047	2.05016	3.52912
1600022D10Rik	0	0	0	0
1600023N17Rik	0	0	0	0
1600025M17Rik	0	0	0	0
1600027J07Rik	0	0.108713	0	0
1600029O15Rik	0	0.0457098	0	0.294949
1700001C19Rik	0	0.118761	0	0
1700001D01Rik	0	0	0	0.24285
1700001F09Rik	0.197115	0	0.748067	0.620861
1700001G01Rik	0	0.119798	0.186279	0.0773016
1700001G11Rik	0.595116	0.79886	1.3551	1.68701
1700001G17Rik	0	0.241776	1.12784	0.0780047
1700001J03Rik	0	0	0	0
1700001J04Rik	0	0	0	0
1700001J11Rik	0	0	0	0
1700001K19Rik	0	0	0	0
1700001K23Rik	0	0	0.421169	0.466068
1700001L05Rik	14.2968	16.71	17.5191	25.8592
1700001L19Rik	2.07281	1.91753	1.20535	0.579169
1700001N15Rik	0.180757	0	0.171497	0
1700001O22Rik	0	0.060489	0	0
1700001P01Rik	0	0	0.13247	0.769609
1700003C15Rik	0	0	0	0
1700003D09Rik	0	0	0	0
1700003E16Rik	0	0	0.202106	0.0335477
1700003E24Rik	0	0	0	0
1700003F12Rik	0	0	0	0
1700003G18Rik	0	0	0	0
1700003H04Rik	0	0	0	0
1700003I16Rik	0	0	0	0
1700003I22Rik	0	0	0	0
1700003L19Rik	0.132008	0	0.250489	0.311842
1700003M07Rik	0	0	0	0
1700003N22Rik	0	0	0	0
1700003O11Rik	0.149699	0	0.14203	0
1700003P14Rik	0.178596	0.762809	0	0
1700006A11Rik	0	0	0	0
1700006F04Rik	0	0	0	0
1700006H21Rik	0	0.195623	0.456273	0
1700006J14Rik	1.80122	3.38504	1.16208	0.397135
1700006P03Rik	0	0	0	0
1700007E05Rik	0	0.0352991	0	0
1700007F19Rik	0	0	0	0
1700007H22Rik	0	0	0	0
1700007J10Rik	1.2655	2.25709	1.01595	1.22646
1700007K13Rik	0.13592	0.165867	0.257914	0.64217
1700007L15Rik	2.85859	4.24677	4.95261	3.13176
1700007M16Rik	0	0	0	0
1700007P06Rik	0	0	0	0
1700008A23Rik	0	0	0	0
1700008B11Rik	0	0	0	0
1700008C04Rik	0	0	0	0
1700008H02Rik	0	0	0	0
1700008J07Rik	0.0716488	0.17487	0.0339891	0.112837
1700008K24Rik	0	0	0	0
1700008N11Rik	0	0	0	0
1700008O03Rik	0	0	0	0
1700008P02Rik	0	0.0678934	0	0
1700009C05Rik	0	0	0	0
1700009J07Rik	0	0	0	0
1700009N14Rik	0	0	0	0
1700010B08Rik	0	0.41393	0	0.152625
1700010B13Rik	0	0	0.100868	0
1700010D01Rik	37.462	31.5608	21.1952	11.6372
1700010G06Rik	0	0	0	0
1700010H22Rik	0.457349	0.279058	0.108479	0
1700010I02Rik	0	0.244979	0	0
1700010I14Rik	14.0875	11.1895	10.5988	11.3654
1700010J16Rik	0	0.319282	0.496465	0
1700010K23Rik	0	0	0	0
1700010K24Rik	0.385509	0	0	0
1700010L04Rik	0	0	0	0.0965816
1700010N08Rik	0.230489	0.140636	0.328021	0.272243
1700011B04Rik	0.297158	0	0.187956	0
1700011C11Rik	0	0	0	0
1700011D18Rik	0	0	0	0
1700011L03Rik	0	0	0	0
1700011L22Rik	0	0	0	0
1700011M02Rik	0	0	0	0
1700012A03Rik	4.14881	1.81948	3.19821	1.123
1700012B07Rik	0.591346	1.39817	1.1221	0.116411
1700012B09Rik	0.521082	1.27178	1.64795	0.683863
1700012C08Rik	0	0	0	0
1700012C14Rik	0.188787	0	0	0
1700012D14Rik	0.93557	0.693176	2.09229	0.420971
1700012D16Rik	0	0	0	0
1700012E03Rik	0	0.115818	0.0600301	0
1700012I11Rik	1.76095	2.50709	1.3525	1.12251
1700012J15Rik	0	0	0	0
1700012J22Rik	0	0	0	0
1700012P22Rik	0	0	0	0
1700013A02Rik	0	0	0	0
1700013D24Rik	0	0	0	0
1700013F07Rik	0	0.169211	0	0
1700013G24Rik	0	0	0	0
1700013H16Rik	0	0	0	0
1700013M08Rik	0	0	0	0
1700013N06Rik	0	0	0	0
1700014D04Rik	0.119023	0	0.338776	0.65606
1700014F14Rik	0	0	0	0
1700014L14Rik	0	0	0	0.14263
1700015C15Rik	0	0	0	0
1700015C17Rik	0	0	0.345864	0.574102
1700015F17Rik	0	0	0	0
1700015G11Rik	11.8537	12.376	3.24897	4.77073
1700015H07Rik	0	0	0	0
1700015I17Rik	0	0	0.0393813	0.0326847
1700015O11Rik	0	0	0	0
1700016A09Rik	0.104341	0.0636653	0.197991	0
1700016B01Rik	2.2588	0	0.306153	0
1700016B15Rik	0	0	0	0
1700016C15Rik	0	0.276878	0	0
1700016D06Rik	0.131808	0	0	0
1700016D08Rik	0	0	0	0
1700016F12Rik	0	0	0	0
1700016G22Rik	0	0	0.147874	0
1700016H03Rik	0.199371	0.243297	0.378313	0.470974
1700016H13Rik	3.46239	4.10453	5.06829	1.40215
1700016J18Rik	0	1.92146	0	0.551045
1700016K05Rik	1.12856	0	0.856595	0.533201
1700016K19Rik	3.87853	3.00146	6.37238	4.46939
1700016L21Rik	0	0.103931	0.323212	0
1700016P03Rik	0	0	0	0
1700016P04Rik	0	0	0	0
1700017B05Rik	28.1701	10.4154	8.75293	28.0092
1700017G19Rik	0	0	0	0
1700017I07Rik	0	0	0	0.296992
1700017J07Rik	0	0	0	0
1700017L05Rik	0	0.190539	0.148139	0
1700017M07Rik	0.370745	0.395876	0.527626	0.583874
1700017N19Rik	0	0	0.0582492	0
1700018A04Rik	0	0	0.299238	0
1700018A14Rik	0	0	0	0
1700018A23Rik	0	0	0	0
1700018B08Rik	45.4812	42.3781	32.9027	20.0705
1700018B24Rik	418.876	393.459	313.221	174.81
1700018F24Rik	0	0	0	0
1700018G05Rik	0	0	0	0
1700018L02Rik	0.0350604	0.0213926	0.0665283	0
1700018M17Rik	0	0	0	0
1700018P08Rik	0.210956	0.21453	0.0667162	0.0553714
1700019A02Rik	0	0	0.120498	0
1700019A23Rik	0	0	0	0
1700019C18Rik	1.21645	0.296894	0.38471	0.255433
1700019D03Rik	13.4308	14.3689	12.2261	8.64646
1700019E08Rik	0	0	0	0
1700019F05Rik	0	0	0	0
1700019G24Rik	0	0	0	0
1700019J19Rik	0	0	0	0
1700019L13Rik	0	0.0778623	0	0
1700019M22Rik	0	0	0	0
1700019N19Rik	0	0	0	0
1700019P21Rik	0	0	0	0
1700020A23Rik	0	0	0	0
1700020D05Rik	0	0.104134	0	0
1700020D12Rik	0	0	0	0
1700020G03Rik	0	0	0	0
1700020G17Rik	3.61428	3.90169	3.95667	1.31354
1700020L24Rik	0	0	0	0
1700020M21Rik	0.541149	0	0	0
1700020N01Rik	0	0	0	0
1700020N15Rik	0	0	0	0
1700020N18Rik	0	0	0	0
1700021A07Rik	0.218176	0.399369	0	1.37439
1700021F02Rik	0	0.151887	0	0
1700021F07Rik	53.9474	55.0532	61.0363	38.8692
1700021F13Rik	0	0	0	0
1700021G15Rik	0	0.100683	0.469667	0.129934
1700021J08Rik	0	0	0	0
1700021L23Rik	0	0	0	0
1700021N21Rik	0	0	0	0
1700021P04Rik	0	0.322674	0.752607	0.104105
1700022A21Rik	0.139456	0	0	0
1700022A22Rik	0	0.0510178	0	0
1700022E09Rik	0	0	0	0
1700022H01Rik	0	0	0.213595	0
1700022H16Rik	0	0	0	0
1700022I11Rik	0	0	0	0
1700022N22Rik	0.473291	0.649766	0.449043	0.372685
1700023B13Rik	0	0	0	0
1700023C21Rik	0	0	0	0
1700023F02Rik	0.451425	0.275443	0	0.533201
1700023G09Rik	0	0	0	0
1700023H06Rik	0	0	0.31671	0
1700024B05Rik	1.21737	2.29591	2.2575	1.83005
1700024B18Rik	0	0	0	0
1700024G13Rik	0	0	0.0972487	0
1700024I08Rik	0	0	0	0
1700024J04Rik	0	0	0	0
1700025A08Rik	0	0	0	0
1700025B11Rik	0	0	0	0.24812
1700025C18Rik	0.12411	0.378636	0.117751	0.195456
1700025D23Rik	0	0	0	0
1700025F24Rik	2.53384	4.40031	3.23618	2.45567
1700025G04Rik	12.0199	13.0711	6.96781	4.16213
1700025H01Rik	1.91133	0.971856	0.302235	1.12879
1700025J12Rik	0	0	0.524834	0
1700025K04Rik	0	0	0	0.0584371
1700025K24Rik	0	0	0	0
1700025L06Rik	0	0	0	0
1700025M24Rik	0	0.327646	0	0.317127
1700025N21Rik	0	0	0	0
1700025N23Rik	0.0952186	0	0	0
1700025O08Rik	0	0	0	0
1700026D11Rik	0	0	0	0
1700026F02Rik	0	0.076556	0.11904	0.0987977
1700026J12Rik	0	0	0	0
1700026J14Rik	0	0	0.208215	0.0864045
1700026N04Rik	0	0	0	0
1700027A07Rik	0.380458	0	0	0
1700027A15Rik	0	0	0	0
1700027F06Rik	0	0	0	0
1700027F09Rik	0	0	0	0
1700027H10Rik	0	0.182057	0	0
1700027I24Rik	0	0	0	0
1700027J07Rik	0	0.0390886	0	0
1700028B04Rik	0.114187	0.069673	0.108337	0
1700028D13Rik	14.5562	12.2446	2.14531	4.00614
1700028E10Rik	0.671052	1.22836	1.27335	1.10486
1700028I16Rik	12.0915	15.6652	15.6365	7.04311
1700028J19Rik	9.60777	12.9237	10.2205	9.28491
1700028K03Rik	0.753785	1.21882	1.53761	0.623233
1700028M03Rik	0	0	0.173658	0
1700028N14Rik	0	0	0	0
1700028P14Rik	3.58457	3.0985	2.92857	0.784059
1700028P15Rik	0	0.0344527	0	0.0444622
1700029B22Rik	0	0	0	0
1700029B24Rik	0	0	0	0
1700029E06Rik	0	0.14045	0	0
1700029F12Rik	0	0.207321	0.886521	0.468218
1700029H14Rik	0	0	0	0
1700029I15Rik	0.46302	0.188345	0.146433	0.48613
1700029J03Rik	0.247075	0.0753782	0.117209	0
1700029J07Rik	5.01053	5.66572	5.6697	3.98166
1700029M03Rik	0	0	0	0
1700029M20Rik	0	0	0	0
1700029N11Rik	0	0	0	0
1700029P11Rik	11.7415	7.57952	6.78082	6.09675
1700030A11Rik	1.07925	1.07758	2.23409	0.927097
1700030C10Rik	19.611	11.1044	17.1922	14.2069
1700030C12Rik	0	0.0899882	0.139926	0
1700030C14Rik	0	0	0	0
1700030E10Rik	0	0	0	0
1700030F04Rik	0	0	0.326295	0
1700030I03Rik	0	0	0	0
1700030J22Rik	9.77176	8.34732	8.56652	11.0802
1700030K09Rik	38.3394	24.6429	23.9037	30.1148
1700030L20Rik	0	0	0	0.0696499
1700030L22Rik	0	0	0	0.107955
1700030M09Rik	0	0	0	0
1700030N03Rik	11.4386	10.9109	16.691	18.1283
1700030N18Rik	0	0	0	0
1700030O20Rik	2.3468	1.70042	0.556642	1.15497
1700031A10Rik	0	0	0	0
1700031F05Rik	0	0	0	0
1700031F10Rik	0	0	0	0
1700031L13Rik	0	0	0	0
1700031M16Rik	1.24176	1.81842	0.235628	0.0977804
1700031P21Rik	0.214417	1.04664	2.03432	0
1700034B16Rik	0	0	0	0
1700034E13Rik	0	0	0	0
1700034G24Rik	0	0	0	0
1700034H15Rik	0.125345	0.191202	0.41623	0.296102
1700034I23Rik	0	0	0	0
1700034J04Rik	0	0	0	0
1700034J05Rik	0	0.126824	0.0328673	0
1700034K08Rik	15.9433	25.166	20.3879	7.36883
1700034P13Rik	0.672939	0.703891	0.364836	0.0756992
1700036A12Rik	0	0	0	0
1700036G14Rik	0	0	0	0
1700036O09Rik	0	0	0	0
1700037C06Rik	0	0	0	0
1700037C18Rik	0.812565	0.165266	0.942254	0.284374
1700037F03Rik	0	0	0	0
1700037H04Rik	2.159	4.05742	5.57163	5.03221
1700039E22Rik	0	0	0	0
1700039I01Rik	0	0	0	0
1700039M10Rik	0	0.0999258	0.155379	0.128957
1700039M15Rik	0	0	0	0
1700040D17Rik	2.61899	3.40909	1.57371	0.756169
1700040E09Rik	0	0	0	0
1700040F15Rik	0	0	0	0
1700040F17Rik	0	0	0	0
1700040K01Rik	0.795662	0	0	0
1700040L08Rik	0	0.0982634	0.152794	0.380435
1700041B01Rik	0	0	0	0
1700041C23Rik	0	0	0	0
1700041G16Rik	0	0.0465911	0	0
1700041I07Rik	0	0	0	0
1700041M05Rik	0	0	0	0
1700041M19Rik	0.642515	0.326699	0.711197	0.337292
1700042D02Rik	0	0.273319	0	0.352726
1700042G07Rik	0	0	0	0
1700042G15Rik	0	0	0	0
1700042O05Rik	0	0	0	0
1700042O10Rik	0	0	0	0
1700044C05Rik	0	0	0	0
1700044K03Rik	0	0	0	0
1700045H11Rik	0	0	0	0
1700045I11Rik	0	0	0	0
1700046C09Rik	0.802256	0.783212	0.304462	0
1700047A11Rik	0	0.101355	0	0
1700047E10Rik	0	0.0935924	1.30978	0.362351
1700047F07Rik	1.3682	1.66965	2.03988	0.307819
1700047G03Rik	0	0	0	0.0903294
1700047G07Rik	0	0.164456	0	0
1700047K16Rik	0	0.180002	0.373189	0.154865
1700047L14Rik	0	0	0	0
1700047M11Rik	1.05895	1.55072	0.954461	0.208463
1700047N06Rik	0	0	0	0.0745708
1700047O18Rik	0	0.0715485	0	0
1700048F04Rik	0	0.0999258	0	0
1700048M11Rik	1.25747	1.75375	1.53392	0.990177
1700048O14Rik	0	0	0	0
1700048O20Rik	2.54968	2.43331	3.41149	1.85327
1700048P04Rik	0	0	0	0
1700049E15Rik	0	0	0	0
1700049E17Rik1	0	0	0	0
1700049E17Rik2	0	0	0	0
1700049E22Rik	0	0	0	0
1700049L16Rik	0	0.0979015	0	0
1700051A21Rik	0	0	0	0
1700051K13Rik	0	0	0	0
1700051O22Rik	0	0	0	0.10821
1700052H01Rik	0	0	0	0
1700052I22Rik	0	0	0	0
1700052K11Rik	0	0.0286734	0.0891709	0.0555058
1700054A03Rik	0	0	0	0
1700054K02Rik	0	0	0	0
1700054K19Rik	0	0	0	0
1700054M17Rik	0.978932	0.119462	0.557268	0
1700054O05Rik	0	0	0	0
1700054O19Rik	0	0	0	0
1700055C04Rik	0	0	0	0
1700055D18Rik	0	0.160788	0.125008	0.155626
1700056E22Rik	7.08207	5.17597	4.5041	6.98614
1700056N10Rik	0.668264	0	0	0
1700057G04Rik	0	0	0	0
1700057H15Rik	0	0	0	0
1700057H21Rik	57.626	54.0575	43.7017	25.6208
1700058P15Rik	0	0	0	0
1700060C16Rik	0	0	0	0
1700060C20Rik	0	0	0	0
1700060J05Rik	0	0.0501514	0	0
1700060O08Rik	5.27091	2.45938	6.76588	1.70902
1700061A03Rik	0.382967	0.701018	0.54502	0
1700061E17Rik	0	0	0	0
1700061E18Rik	0	0.090409	0	0
1700061F12Rik	10.2441	12.4405	4.05758	2.42781
1700061H18Rik	0	0	0.275998	0
1700061I17Rik	0.0444062	0	0	0
1700061J23Rik	1.94693	0.0989953	0	0.127756
1700061N14Rik	0	0	0	0
1700062C10Rik	0.423794	0.32323	0.201041	0.0834274
1700063A18Rik	0	0	0	0
1700063D05Rik	0.360219	0.586114	0	0
1700063H04Rik	0	0	0	0
1700063H06Rik	0	0	0	0
1700063I16Rik	0	0	0	0
1700063J08Rik	0	0	0	0
1700063K16Rik	0	0.0804852	0	0
1700063O14Rik	0	0	0.168011	0
1700064H15Rik	0	0.26985	0	0
1700064J06Rik	0.451425	0	0	0
1700064M15Rik	1.2157	0.164839	0.128157	0.106365
1700065D16Rik	0	0.0655412	0.152869	0
1700065I16Rik	0.385509	0.392039	1.34111	0.505938
1700065J11Rik	0	0	0	0
1700065J18Rik	0	0	0	0
1700065L07Rik	0	0.0865806	0	0
1700065O20Rik	0	0.0748739	0	0
1700066B17Rik	0	0	0	0
1700066B19Rik	0	0.154312	0.079982	0.199144
1700066C05Rik	0	0	0.203099	1.17994
1700066J03Rik	0.187904	1.03187	1.96105	0
1700066M21Rik	36.8597	29.8644	32.7418	40.0211
1700066N21Rik	0	0.0678934	0	0
1700066O22Rik	0	0	0	0
1700067G17Rik	0	0	0	0
1700067K01Rik	110.94	77.1146	125.44	136.993
1700067P10Rik	0	0	0	0
1700069B07Rik	0	0	0	0
1700069L16Rik	0.704135	0.773348	0.267224	0.332676
1700069P05Rik	0	0	0	0
1700071G01Rik	0	0	0	0
1700071K01Rik	0.10638	0	0.201859	0.083767
1700071M16Rik	0	0.0976991	0	0
1700072B07Rik	0	0	0	0
1700072G22Rik	0.476962	0.485041	0	0
1700072O05Rik	0	0	0	0
1700073E17Rik	0	0	0	0
1700074A21Rik	0	0	0	0
1700074H08Rik	0	0	0	0
1700074P13Rik	0	0.0801818	0	0
1700080C20Rik	0	0	0	0
1700080N15Rik	0.362015	0.220889	0.114489	0
1700080O16Rik	0	0.2375	0.1231	0
1700081B01Rik	0	0	0.172571	0
1700081H04Rik	0	0	0	0
1700081N11Rik	0	0.592868	0.153646	0.255038
1700082M22Rik	0	0.0420075	0	0.0542119
1700083H02Rik	0	0	0	0
1700084C06Rik	0	0	0	0
1700084D21Rik	0	0	0	0
1700084E18Rik	0.161492	0.492683	0.229828	0.127164
1700084F23Rik	11.8228	11.336	7.02609	3.47834
1700084J12Rik	0	0.0780051	0	0.0503339
1700084M14Rik	0	0	0	0
1700085C21Rik	0	0	0	0
1700085D07Rik	0	0	0	0.215739
1700086D15Rik	0.0797848	0.292091	0.0756972	0.188476
1700086L19Rik	0.310053	0.56755	1.17667	0.569675
1700086O06Rik	6.31976	4.11316	3.99733	0.16588
1700086P04Rik	2.84948	3.05581	1.22886	0.543946
1700087I21Rik	0	0	0	0
1700087M22Rik	0	0	0	0
1700088E04Rik	0.270855	0.550886	0.0856595	0
1700091H14Rik	0	0.0537518	0	0.138736
1700092C02Rik	0	0	0	0
1700092C10Rik	0	0	0	0
1700092C17Rik	0	0	0	0
1700092E16Rik	0	0	0	0
1700092E19Rik	0	0	0	0
1700092K14Rik	0	0.672918	0.209269	0
1700092M07Rik	3.30724	0.882855	1.5689	0.325529
1700093J21Rik	0	0.0821646	0	0
1700093K21Rik	10.986	15.5116	18.5204	12.0824
1700094D03Rik	0	0.0856967	0.0444177	0.0368647
1700094J05Rik	1.02125	1.7136	0.847809	1.0052
1700094M23Rik	0	0	0	0
1700094M24Rik	0	0	0	0
1700095A13Rik	0.229362	0.233248	0.0725373	0.662228
1700095A21Rik	0	0	0	0
1700095B10Rik	0	0	0	0
1700095J03Rik	0	0	0	0
1700095J07Rik	0	0.161255	0.250742	0.138736
1700095J12Rik	0	0	0	0
1700095K22Rik	0	0	0	0
1700096J18Rik	0	0	0	0
1700096K18Rik	2.81628	1.02372	0.682212	0.613389
1700097M23Rik	0	0	0	0
1700097N02Rik	5.98018	9.31095	4.01079	2.43569
1700099I09Rik	0	0	0	0
1700100I10Rik	0	0	0	0
1700100L14Rik	0	0.366624	0	0.0946278
1700101I11Rik	0	0.0384664	0	0
1700101I19Rik	0	0	0	0
1700101O22Rik	0	0.470447	0.487678	0
1700102F20Rik	0	0	0	0
1700102H20Rik	0.602941	0.613155	2.09752	1.58259
1700102P08Rik	0	0.060444	0.0939868	0.312019
1700104B16Rik	0.539474	1.06979	1.02367	0.4248
1700104L18Rik	0	0	0	0
1700105G05Rik	0	0	0	0
1700105P06Rik	0	0	0.0806452	0.0669318
1700106O07Rik	0	0	0	0
1700108F19Rik	0	0.059689	0.0928128	0
1700108J01Rik	0	0	0	0
1700108N06Rik	0	0	0	0
1700108N11Rik	0	0	0	0
1700109G14Rik	0.256376	0.234647	0.12162	0.201879
1700109G15Rik	0.226888	0.276878	0	0
1700109H08Rik	1.19759	0.791623	0.568119	0
1700109I08Rik	0	0	0	0
1700109K24Rik	0	0.051239	0	0.0661254
1700110C19Rik	0	0	0.118341	0
1700110I01Rik	0	0	0	0
1700110I07Rik	0	0	0	0
1700110K17Rik	0	0	0	0
1700111E14Rik	0	0	0.182074	0
1700111N16Rik	0.230693	0.844562	0.72958	0.908276
1700112D23Rik	3.09319	3.77471	1.95648	4.22186
1700112H15Rik	7.39106	11.0694	11.7936	9.9645
1700112J05Rik	0	0	0	0
1700112J16Rik	0.338218	0.123821	0.385069	0.159795
1700112K13Rik	0	0	0	0
1700112L15Rik	0	0	0	0
1700112M02Rik	0	0	0	0
1700113A16Rik	1.68556	2.3312	2.34551	1.23879
1700113B09Rik	0.905456	0.276238	0.429534	0
1700113B19Rik	0	0	0	0
1700113H08Rik	0	0	0	0
1700116B05Rik	26.7342	56.8016	28.3087	18.42
1700116H05Rik	0	0	0	0
1700119H24Rik	0.296343	0	0	0
1700119I11Rik	0	0	0	0
1700120B22Rik	0	0.11457	0	0
1700120C14Rik	0.685214	0.752567	1.30022	0.539561
1700120C18Rik	0	0	0	0
1700120E14Rik	0	0.0694455	0	0
1700120G07Rik	0	0	0	0.107955
1700120G11Rik	0	0	0.336706	0
1700120K04Rik	0	0	0	0
1700120O09Rik	0	0	0	0
1700121C08Rik	0	0	0	0
1700121L03Rik	0	0	0	0
1700121L16Rik	0	0	0	0
1700121N20Rik	0	0	0	0
1700122C19Rik	0.0964172	0.117661	0.0457388	0.0379611
1700122D07Rik	0	0	0	0
1700122E12Rik	0.407126	0	0.386268	0
1700122H20Rik	0	0	0	0.162958
1700122O11Rik	0	0	0	0
1700123J17Rik	0.0482687	0	0.0457958	0
1700123K08Rik	0	0	0	0
1700123L14Rik	0	0	0	0
1700123M08Rik	3.13292	4.73347	3.96322	2.11454
1700123O12Rik	0.464667	0.189015	0.293907	0.365894
1700123O20Rik	1.6883	2.06027	4.55249	5.17775
1700123O21Rik	0	0.157047	0	0.405348
1700124L16Rik	0.260723	0	0	0
1700124M09Rik	0	0.174297	0	0
1700125G02Rik	0	0	0	0
1700125G22Rik	0.607143	0.308714	0.480031	0.239042
1700125H03Rik	0	0	0	0
1700125H20Rik	1.05414	0.25728	0.600083	0.0830068
1700126A01Rik	0	0	0	0
1700126G02Rik	0	0.0733248	0.114016	0.378511
1700126H18Rik	0	0	0	0
1700127F24Rik	0	0	0	0
1700128A07Rik	0	0	0.144513	0
1700128E19Rik	0	0	0	0
1700128F08Rik	0.667624	0.232777	0.180977	0
1700128I11Rik	0	0	0	0
1700129C05Rik	0	0	0	0
1700129L04Rik	1.01098	1.01342	0.753647	1.02353
1810006J02Rik	0.0788461	0.192436	0	0.248344
1810007C17Rik	1.22711	3.51908	1.51352	0.869643
1810007D17Rik	0	0	0	0
1810008B01Rik	0	0	0	0
1810008I18Rik	0.322884	0.722379	0.153171	0.25425
1810009A15Rik	0	0.071587	0	0
1810009J06Rik	0	0	0	0
1810010H24Rik	15.1252	11.5019	6.15012	6.33639
1810010K12Rik	0	0	0	0
1810012K08Rik	0	0	0	0
1810012K16Rik	0.637111	0.388742	0.302235	1.00337
1810013D15Rik	0.0958734	0.0584985	0	0
1810013L24Rik	13.0761	10.5781	31.2487	21.2641
1810014B01Rik	0.601035	0.825141	2.06713	1.06487
1810014P07Rik	0	0	0	0.0659031
1810017P11Rik	0	0	0	0
1810018F18Rik	0	0	0	0
1810019D21Rik	7.16828	5.35304	6.90255	4.63359
1810019N24Rik	0.0941383	0	0	0
1810020O05Rik	0	0.0400079	0	0
1810021B22Rik	0	0.324149	0.336022	0
1810024B03Rik	0.912052	0.937265	0.409891	0.680382
1810026B05Rik	0.308462	0.338782	0.760912	0.194314
1810028F09Rik	0	0	0	0
1810030O07Rik	0.613329	0.177267	0.64316	0.635468
1810034E14Rik	0.294756	0.899247	0.652529	0.464202
1810035K13Rik	0	0	0	0
1810037I17Rik	62.8652	60.5846	54.0862	28.8023
1810041H14Rik	1.30145	5.42634	5.3507	1.19561
1810044D09Rik	4.84028	7.76625	6.97349	1.55279
1810044K17Rik	0	0	0	0
1810046K07Rik	1.40022	1.30189	2.46719	1.26009
1810049I09Rik	0	0	0	0
1810049J17Rik	0	0	0	0
1810053B23Rik	1.08198	0.715199	0.342182	0.0709988
1810055G02Rik	75.9597	68.2716	65.2501	74.217
1810058I24Rik	63.6524	61.3805	46.9959	29.6471
1810058N15Rik	0.122367	0.223991	0.348292	0.8672
1810059C17Rik	1.07341	0.982432	1.69736	0.140873
1810059H22Rik	0	0	0	0
1810062G17Rik	1.43455	1.69227	1.27032	1.35554
1810062O18Rik	0	0	0	0
1810063I02Rik	2.54379	1.74615	0.603368	0.751151
1810064F22Rik	0	0	0	0
1810065E05Rik	0	0	0	0
1810073O08Rik	0.235092	0.430333	0.84758	0.666429
2010001A14Rik	0	0.543996	0.422941	0.117007
2010001K21Rik	93.7974	100.048	86.5688	59.7813
2010001M07Rik	0	0	0	0
2010003K11Rik	0.597258	0.364425	0.141665	0.0587876
2010007H06Rik	0	0	0	0
2010008C14Rik	0	0	0	0
2010009K17Rik	0	0	0	0
2010010A06Rik	0	0	0	0
2010013B24Rik	0	0	0	0.0918409
2010016I18Rik	0	0	0	0
2010103J01Rik	0	0	0	0
2010106C02Rik	0	0	0	0
2010106E10Rik	0.34396	0.0839487	0.0652676	0
2010106G04Rik	0.840434	4.61522	4.51847	0.661786
2010109A12Rik	0.118861	0	0.112771	0.093595
2010109P13Rik	0	0	0	0
2010110E17Rik	0.0991183	0.0604784	0.18808	0.156098
2010110G14Rik	0	0.201748	0.156853	0.130181
2010110K18Rik	7.54953	8.89984	4.79835	2.77037
2010203P06Rik	0	0	0	0
2010204K13Rik	0.483021	1.76833	0.458275	0.28526
2010300C02Rik	0.229852	0.0200354	0.0311538	0.20685
2010308F09Rik	0.829762	0.101258	0	0.130676
2010309G21Rik	3.61435	4.29463	5.59498	2.69627
2010310C07Rik	0	0	0	0
2010315B03Rik	0.883919	1.84273	1.67727	1.85607
2010320M18Rik	6.38974	4.21491	6.1443	4.28357
2010320O07Rik	0	0	0.16082	0
2200002A13Rik	1.72038	1.64955	0.699532	0.29029
2200002D01Rik	0.182556	0	0	0.0718755
2200002J24Rik	0	0.100161	0	0
2200007N16Rik	0	0	0	0
2210009P08Rik	0	0	0.533299	0.147538
2210010C04Rik	0.162698	0	0	0
2210011K15Rik	0	0	0	0
2210016F16Rik	7.56739	8.71198	10.5393	5.48661
2210016L21Rik	6.63557	4.70671	7.08256	4.11474
2210017I01Rik	0	0	0	0
2210020O09Rik	0	0	0	0
2210039B01Rik	0	0.05092	0	0.0657137
2210404E10Rik	12.5103	14.3579	11.728	8.44371
2210406H18Rik	0	0.191915	0	0.061918
2210406O10Rik	99.6473	133.92	80.8613	46.5535
2210407C18Rik	0	0	0	0
2210408F21Rik	0	0	0	0
2210408I21Rik	1.98915	5.33394	5.26442	3.46241
2210409D07Rik	0	0	0	0
2210409E12Rik	0.251806	0.921858	0.477811	0.198281
2210411M09Rik	0	0	0	0
2210412B16Rik	0	0	0	0
2210414B05Rik	0	0	0	0
2210414F02Rik	0	0	0	0
2210417A02Rik	5.54432	8.31237	5.56086	4.11631
2210418O10Rik	0.0492092	0.150128	0.233441	0
2210420H20Rik	0	0	0	0
2300002M23Rik	19.0427	6.56734	10.4535	10.7822
2300003K06Rik	0	0	0	0
2300009A05Rik	0	0.496972	0.676167	0.801696
2310001H17Rik	0	0	0	0
2310001K20Rik	0	0	0	0
2310001K24Rik	0	0	0.137884	0
2310002D06Rik	0	0	0	0
2310002F09Rik	0	0.0400909	0.124678	0
2310002L09Rik	0	0	0	0
2310003L06Rik	5.54382	7.06375	4.0222	2.39669
2310003N18Rik	0	0.348213	0	0
2310005A03Rik	0	0	0	0
2310005E17Rik	0	0	0	0
2310008N11Rik	27.7805	35.0452	16.1701	8.85747
2310009B15Rik	3.07259	4.12452	4.66428	2.25816
2310010J17Rik	1.09545	2.94098	3.53372	2.93283
2310011J03Rik	23.0889	20.8258	33.636	35.9875
2310014F06Rik	0	0.237779	0.105638	0
2310015A10Rik	0.520615	0.190596	0.790309	0.40995
2310015A16Rik	0	0.206315	0.106936	0.266255
2310015D24Rik	0	0	0	0
2310015K22Rik	4.53217	2.29234	2.3763	3.94444
2310016D03Rik	0	0	0	0
2310016D23Rik	0	0	0	0
2310016G11Rik	0	0	0	0
2310020H05Rik	0	0	0.114807	0.38114
2310022A10Rik	12.2236	13.6737	23.7987	36.3956
2310022B05Rik	0.816714	0.996659	1.92468	3.1948
2310026I22Rik	0	0	0	0
2310026L22Rik	0	0	0	0
2310030A07Rik	0	0	0	0
2310030G06Rik	0.158842	0.14538	0	0
2310033P09Rik	8.6786	20.2713	18.5908	12.76
2310034C09Rik	0	0	0	0.217564
2310034G01Rik	0.444191	0.464622	0.602049	0.299804
2310034O05Rik	0	0	0	0
2310039H08Rik	10.4047	6.76715	6.50877	4.86178
2310039L15Rik	0.102259	0	0	0
2310040G07Rik	0	0	0	0
2310040G24Rik	0.669163	1.06158	0.380928	0
2310043L19Rik	0	0	0	0
2310043M15Rik	0	0	0.0523173	0
2310043O21Rik	0.140072	0.085467	0	0
2310043P16Rik	0	0.0273953	0.063897	0.0530315
2310044K18Rik	0	0	0	0
2310046K23Rik	0	0	0	0
2310047D07Rik	0	0	0	0
2310050C09Rik	0	0	0	0
2310057J18Rik	0	0	0	0
2310057M21Rik	30.573	33.49	39.0562	31.3486
2310057N15Rik	0.0847519	0	0	0
2310058D17Rik	0.190526	0.0664299	0.206589	0.0428648
2310061I04Rik	79.3613	88.7661	108.583	97.5898
2310061N02Rik	0	0	0	0
2310065F04Rik	0	0	0	0
2310067P03Rik	0	0	0	0
2310068J16Rik	1.38783	0.611581	0.950972	0.4857
2310069B03Rik	0.155998	0.0475922	0.148006	0.184257
2310074N15Rik	0	0	0	0.117878
2310075C17Rik	0	0	0.507125	0
2310079G19Rik	0	0	0.0938268	0
2310081O03Rik	0	0	0	0
2400006E01Rik	0	0	0	0
2410002F23Rik	5.24179	2.35838	4.52113	10.7567
2410003I16Rik	1.15653	0.588059	0.914396	0
2410003L11Rik	0	0.763069	0.659182	0.109418
2410004B18Rik	59.2992	41.5873	41.3307	41.6883
2410004I01Rik	0	0.0447856	0.0696389	0
2410004P03Rik	0.0533092	0.0325273	0	0
2410006H16Rik	8.29762	22.8981	22.7229	10.3947
2410012E07Rik	0.192612	0.352575	0.12183	0
2410017I17Rik	0	0	0	0
2410018L13Rik	0	0.178583	0.166611	0.0460932
2410021H03Rik	10.4915	11.481	6.70812	4.84905
2410022M11Rik	0.227957	0.250363	0.216278	0.323101
2410024N13Rik	0	0.0794626	0	0
2410080I02Rik	0	0.128407	0	0
2410124H12Rik	0	0	0	0
2410131K14Rik	13.0017	11.2269	13.5794	12.0961
2410137M14Rik	0.877281	2.34187	5.2021	1.8997
2410141K09Rik	0.355975	0.217203	0.337738	0.630691
2410152P15Rik	0.100029	0.244135	0	0.078766
2500002B13Rik	111.267	132.427	69.3947	37.0788
2500004C02Rik	1.43771	2.28081	1.09124	1.05662
2510002D24Rik	0	0.0596137	0.556174	0
2510009E07Rik	0	0.0500216	0.116671	0.0645544
2510016D11Rik	0	0	0	0
2510017J16Rik	0	0	0.130897	0
2510039O18Rik	1.05277	1.30419	2.11875	11.9324
2510046G10Rik	0	0	0.354263	0
2600002D14Rik	0	0	0	0
2600006K01Rik	0	0	0	0
2600014E21Rik	0	0	0	0
2610001A08Rik	0	0	0	0
2610001J05Rik	22.6654	16.7816	21.0052	12.133
2610002M06Rik	2.76954	4.3342	8.27222	8.1579
2610005L07Rik	0.281218	0.235935	0.300162	0.415202
2610008E11Rik	0.145592	0.0592235	0.092089	0.0764296
2610011E03Rik	0	0.0475709	0	0.0613916
2610012C04Rik	0	0	0	0
2610016A17Rik	0	0	0	0
2610017A05Rik	1.88832	3.07249	2.13994	1.1978
2610020C07Rik	1.17464	1.16467	1.32342	0.924948
2610021A01Rik	33.1107	35.7811	46.0239	64.8985
2610024D14Rik	0	0.180818	0	0
2610027F03Rik	0	0	0	0
2610027K06Rik	0	0	0.0681462	0
2610028D06Rik	0	0	0	0
2610028E06Rik	0	0.17613	0.102702	0.0284126
2610028H24Rik	0.0561372	0	0	0.176817
2610034O05Rik	0	0	0	0
2610035D17Rik	8.0698	5.94385	7.43761	8.12459
2610035F20Rik	0	0	0	0
2610037D02Rik	4.54343	3.29935	2.54997	1.63765
2610042L04Rik	0	0	0	0
2610044O15Rik8	4.82224	7.18615	5.27907	2.8479
2610105M22Rik	0	0	0	0
2610203C22Rik	4.12788	4.99675	2.27404	1.7825
2610204G07Rik	0	0	0	0
2610206C17Rik	0	0	0	0.179204
2610300A13Rik	0	0	0	0
2610300M13Rik	0	0	0	0
2610301B20Rik	0.14934	0.455609	0.283378	0.293988
2610303G11Rik	0	0	0	0
2610306M01Rik	15.0504	14.489	8.56759	5.39887
2610306O10Rik	0	0	0	0
2610307P16Rik	2.55847	4.35803	0.910272	0.671541
2610316D01Rik	21.3273	21.7121	22.3241	12.6866
2610318M16Rik	0.452206	0.459866	0.429038	0
2610318N02Rik	0	0.13761	0.427951	0.35518
2610507B11Rik	22.8409	13.3077	27.7447	32.041
2610507I01Rik	0	0.429975	0.0607804	0.050445
2610509F24Rik	0	0	0	0
2610528A11Rik	0.119431	0	0	0
2610528J11Rik	0.822904	2.00843	0.780745	1.13397
2700029L08Rik	0	0	0.112848	0
2700033N17Rik	0	0.0737316	0	0
2700038G22Rik	0	0.0628004	0.0976508	0
2700046A07Rik	0	0	0	0
2700046G09Rik	0.264496	0.0645543	0.501891	0.0833092
2700049A03Rik	64.9587	66.2331	85.4526	86.6308
2700054A10Rik	2.1717	1.2396	1.92751	1.65491
2700062C07Rik	389.028	457.8	397.277	257.354
2700068H02Rik	0.0465411	0	0	0.036648
2700069I18Rik	1.02954	1.02081	0.366299	0.405348
2700078F05Rik	0.0268573	0.049162	0.0254813	0.0845933
2700080J24Rik	0	0	0.198944	0
2700081O15Rik	0	0	0	0
2700089I24Rik	0	0	0	0
2700097O09Rik	5.78161	5.0989	5.76198	5.35604
2700099C18Rik	8.73832	13.4749	5.6527	4.31617
2810001G20Rik	2.06102	2.05783	3.28868	1.77046
2810002D19Rik	3.92917	3.96098	2.35018	2.6904
2810004N23Rik	3.2979	6.15515	4.75477	4.48089
2810006K23Rik	3.25996	2.27785	1.99545	1.20069
2810013P06Rik	1.91618	1.74134	1.04439	0.963105
2810021J22Rik	1.99027	2.52791	2.69757	3.99797
2810025M15Rik	80.3171	67.4891	49.6404	47.7044
2810029C07Rik	1.18713	0.503891	0.4897	0.203214
2810030D12Rik	1.95622	2.74531	1.2064	1.07827
2810032G03Rik	1.52283	1.5796	1.30033	0.809412
2810039B14Rik	1.87072	1.78351	2.66232	1.15084
2810047C21Rik1	0	0	0	0
2810049E08Rik	0	0	0	0
2810402E24Rik	0.429893	0.716967	0.43506	0.18054
2810403D21Rik	12.4233	18.9294	9.35044	5.30114
2810403G07Rik	0	0	0	0
2810404F17Rik	0.0511297	0.811134	2.47402	1.40914
2810404M03Rik	1.88946	1.83607	2.92137	0.771463
2810405F15Rik	0	0	0	0
2810405F17Rik	0	0	0	0
2810407A14Rik	0	0	0.042708	0.0354457
2810408A11Rik	0.18295	0.893037	0.810028	0.240102
2810408I11Rik	21.6909	38.3213	26.0051	12.9654
2810410L24Rik	0	0	0	0
2810414N06Rik	0.0630883	0	0	0.0496779
2810428J06Rik	0	0	0	0
2810429I04Rik	2.52155	2.22236	1.22277	1.10309
2810430I11Rik	0	0	0	0
2810432F15Rik	0.530441	0.242742	0.251633	0
2810433D01Rik	0.113518	0.207793	0.430808	0.446939
2810442N19Rik	0.641096	2.0341	0.364951	1.31253
2810454H06Rik	0.304439	0.709257	0.603943	0.283312
2810455O05Rik	0.103046	0.125749	0.0488831	0.162283
2810457G06Rik	0	0	0	0
2810459M11Rik	0	0	0	0
2810471M01Rik	0	0	0	0
2900002M20Rik	0	0	0	0
2900005J15Rik	0	0.0554044	0	0.107251
2900009J06Rik	0.180945	1.10406	2.23177	1.13986
2900018N21Rik	0	0	0	0
2900022M07Rik	0	0	0	0
2900024D18Rik	0	0	0	0
2900026A02Rik	7.75396	5.63098	3.06905	3.10905
2900027M19Rik	0	0	0.0371679	0
2900035J10Rik	0	0	0	0
2900037B21Rik	0	0	0	0
2900040C04Rik	0	0	0	0
2900041M22Rik	0	0	0	0
2900042G08Rik	0	0	0	0
2900042K21Rik	0	0	0	0
2900045O20Rik	0	0	0	0
2900052L18Rik	0	0.0334764	0	0.0864045
2900052N01Rik	0.0361414	0	0	0
2900057B20Rik	10.4619	6.48809	1.78991	0.810297
2900060B14Rik	0	0.1532	0	0.395419
2900060N12Rik	0	0.0242299	0	0
2900064F13Rik	0	0	0	0
2900064K03Rik	0	0	0	0
2900069G24Rik	0	0	0	0
2900072N19Rik	0	0	0	0
2900076A07Rik	0	0.50181	0.390142	0.6476
2900076G11Rik	0	0	0	0
2900078I11Rik	0	0	0.0827441	0.0686738
2900079G21Rik	0	0	0	0
2900089D17Rik	0.180445	0.110101	0	0.189452
2900092C05Rik	0.982243	0.599329	1.58427	0.309381
2900092N22Rik	0	0.113188	0	0
2900092O11Rik	0	0	0	0
2900093K20Rik	2.15123	1.96891	1.89523	1.93595
2900097C17Rik	0.961791	0.627322	3.02074	4.90969
3000002C10Rik	0.277258	0.38668	0.901897	0.374267
3010001F23Rik	0	0	0	0
3010003L21Rik	1.60414	1.80464	1.33171	0.907893
3100003L05Rik	0	0	0	0
3110001I22Rik	70.0276	91.9408	77.2801	41.5017
3110004A20Rik	0	0	0	0
3110006O06Rik	0	0	0	0
3110009E18Rik	127.913	131.378	67.9192	36.4875
3110009F21Rik	0	0	0	0
3110009M11Rik	0	0	0	0
3110015C05Rik	0	0	0	0
3110018I06Rik	0	0	0	0
3110021N24Rik	0	0.029338	0	0
3110031N09Rik	0	0	0	0
3110039M20Rik	0	0	0	0.218662
3110040M04Rik	0	0	0	0
3110040N11Rik	61.5971	70.2284	70.3405	45.0034
3110043J17Rik	0	0	0.108765	0
3110045C21Rik	3.99473	5.99609	6.82212	4.08926
3110053B16Rik	0	0.308475	0.559603	0
3110056K07Rik	0	0.178441	0.138732	0.115142
3110062G12Rik	0	0	0	0
3110067C02Rik	0	0.0251112	0	0
3110070M22Rik	2.85782	0.895434	0.586251	0.912302
3110080E11Rik	0	0	0.0237738	0
3110080O07Rik	0	0	0	0
3110082I17Rik	55.5622	63.5441	57.2696	51.597
3110082J24Rik	0	0	0	0
3110083C13Rik	10.1687	13.7344	13.3008	9.25101
3110099E03Rik	1.74057	2.33647	2.20186	0.91372
3200001D21Rik	0	0	0	0
3222401L13Rik	0.0382001	0.151504	0.0906077	0.01504
3300002A11Rik	0	0	0	0
3300002I08Rik	2.38556	2.97446	2.46016	1.87847
3300002P13Rik	0	0	0	0
3300005D01Rik	0	0	0	0
3425401B19Rik	0	0	0	0
3632454L22Rik	0	0	0	0
3732407C23Rik	0	0.0150171	0	0
3830403N18Rik	0	0	0	0.0671283
3830406C13Rik	14.7794	21.7545	21.973	15.4171
3830408C21Rik	0.66523	0.811798	0.918035	0.619065
3830417A13Rik	0	0	0	0
3830422I06Rik	0	0	0	0
3830432H09Rik	0	0.0800208	0	0
3930402G23Rik	0	0	0	0
4430402I18Rik	5.26132	4.43323	3.38727	4.14294
4631405J19Rik	0	0.0721799	0.0561177	0.0931502
4631422I05Rik	0	0.0603069	0	0
4632404H12Rik	0.630494	0.34196	0.598193	0.680351
4632404M16Rik	0.0906922	0.0737828	0.315501	0.0714141
4632411P08Rik	0.3499	0.312033	0.306437	0.10597
4632415L05Rik	0	0.0148162	0.13823	0.0764829
4632418H02Rik	0	0	0	0
4632427E13Rik	0.0468697	0.128692	0.511388	0.590509
4632428C04Rik	0	0	0	0
4632432E15Rik	0.250051	0.239756	0.67783	0.70321
4632433K11Rik	0	0	0	0
4633401B06Rik	0	0	0	0.127875
4731419I09Rik	0	0	0	0
4732414G09Rik	0	0	0	0
4732416N19Rik	1.67789	2.4143	1.63945	1.40011
4732419C18Rik	0.41887	0.511159	0.677936	0.50445
4732440D04Rik	0	0.0244529	0.152091	0.0315571
4732463B04Rik	0.208006	0.217574	0.253735	0.304184
4732465J04Rik	0.0634213	0.541763	0.30086	0.37455
4732471J01Rik	2.06213	1.55429	1.61122	1.33724
4732487G21Rik	0.130818	0.0997757	0.031029	0.231774
4732490B19Rik	0.534291	0.152136	0.540712	0.0280479
4732491K20Rik	0.384294	0.284729	0.468779	0.280991
4732496C06Rik	0	0.0425284	0	0
4831440D22Rik	0	0	0	0
4833403J16Rik	0	0	0	0
4833404L02Rik	0	0	0	0
4833405L11Rik	3.26522	5.97696	3.81285	2.57115
4833407H14Rik	0	0	0	0
4833408A19Rik	3.0647	4.00707	3.73845	2.6201
4833411C07Rik	0	0	0	0
4833412C05Rik	0	0.660037	1.02632	0.0709831
4833412C15Rik	0	0	0.0399138	0.0662532
4833412K13Rik	0	0	0.27945	0.278317
4833413E03Rik	0	0	0	0
4833413G10Rik	0.0447713	0.0546357	0.0849552	0
4833415N18Rik	0	0	0	0
4833417C18Rik	0	0.0418916	0.065139	0
4833418N02Rik	0.391866	0.0797009	0.0619651	0.0514281
4833418N17Rik	0	0	0	0
4833419F23Rik	1.26268	2.11872	1.19799	0.869993
4833419O12Rik	0	0	0	0
4833420G17Rik	33.727	38.7773	37.1602	30.3686
4833421G17Rik	0	0.0629864	0.19588	0.487714
4833421K07Rik	0	0	0	0
4833422C13Rik	0	0	0	0
4833422M21Rik	0.927251	0.595552	0.416722	0.230573
4833427F10Rik	0.118136	0	0.280208	0.23256
4833427G06Rik	0	0	0	0
4833428L15Rik	0	0	0	0
4833438C02Rik	0.16462	0.80356	0.468558	0.648136
4833439L19Rik	14.7642	14.3382	12.2476	16.4344
4833445I07Rik	0	0.143612	0	0
4921501I09Rik	0	0	0	0
4921504A21Rik	0	0	0	0
4921504E06Rik	0	0.0603411	0	0
4921507G05Rik	0	0.09648	0.100014	0.332027
4921507P07Rik	0.18319	0.335327	0.208565	0.0865498
4921508D12Rik	0	0	0	0
4921508M14Rik	0	0	0	0
4921509A06Rik	0	0	0	0
4921509C19Rik	0.0973826	0	0	0
4921509O07Rik	0.101821	0	0.0322016	0.0801774
4921511C10Rik	0	0.0726733	0	0
4921511C20Rik	0	0	0	0
4921511E07Rik	0	0	0	0
4921511I17Rik	0	0	0	0
4921513H07Rik	0	0	0	0
4921513I03Rik	0	0	0	0
4921513I08Rik	0	0	0	0
4921514A10Rik	0	0	0	0
4921515E04Rik	0	0.100004	0.0518334	0
4921515L22Rik	0	0	0	0
4921516A02Rik	0	0	0	0
4921517D16Rik	0	0	0.0405203	0
4921517D22Rik	0.0424482	0.129502	0.241641	0.133701
4921518K17Rik	0	0	0	0.0607125
4921520N01Rik	0	0	0.024786	0
4921521D15Rik	0	0	0	0
4921522A10Rik	0	0	0	0
4921522P10Rik	0.0829367	0	0	0
4921523L03Rik	0	0	0	0
4921524J17Rik	217.233	348.617	235.399	153.077
4921524L21Rik	0	0	0	0
4921525O09Rik	0	0	0	0
4921527H02Rik	0	0	0	0
4921528I07Rik	0	0.0655763	0	0.0564187
4921529L05Rik	5.4031	4.44565	2.17479	0.902487
4921531C22Rik	1.52973	1.18794	1.78121	1.31407
4921531P14Rik	9.00973	8.95454	9.69377	10.0202
4921533I20Rik	0	0.121417	0	0.104462
4921534A09Rik	0.104759	0	0.0331308	0.0549941
4921534H16Rik	0	0	0	0
4921536K21Rik	5.11313	4.02296	1.0213	1.19198
4921539E11Rik	0	0.0245848	0	0.0634547
4921539H07Rik	0	0	0	0
4922502N22Rik	0	0	0	0
4930401A07Rik	0	0	0	0
4930401C15Rik	0	0	0	0
4930401G09Rik	0	0	0	0
4930401O10Rik	0	0	0	0
4930401O12Rik	0	0	0	0
4930402C01Rik	0	0	0	0
4930402D18Rik	0	0.0343192	0	0
4930402F06Rik	0.138184	0	0	0
4930402F11Rik	0	0	0	0
4930402H05Rik	0	0	0	0
4930402H24Rik	33.7106	29.8347	28.576	44.1588
4930402K13Rik	0	0	0	0
4930403D09Rik	0	0	0	0
4930403O18Rik	0	0	0	0
4930403P22Rik	0	0.0745589	0	0
4930404A05Rik	0	0	0	0
4930404A12Rik	0	0	0	0
4930404H11Rik	0	0	0	0
4930404H24Rik	0	0.160606	0	0
4930404I05Rik	0	0	0.0452567	0.075122
4930404I20Rik	0	0	0	0
4930404K13Rik	0	0	0	0
4930404N11Rik	0	0.062176	0	0
4930404O17Rik	0	0	0	0
4930405A10Rik	0	0	0	0
4930405A21Rik	6.57119	7.94988	3.00978	2.14112
4930405D01Rik	0.3075	0	0	0.0807119
4930405D11Rik	0.29335	0.268487	0.139161	0
4930405G09Rik	0	0	0	0
4930405H06Rik	0	0	0	0
4930405J17Rik	0	0	0.26665	0
4930405L22Rik	0.148932	0	0	0.117274
4930405N21Rik	0	0	0.137769	0
4930405O22Rik	0	0.535173	0	0.306958
4930406D18Rik	0	0.0845831	0	0.218314
4930407G08Rik	0	0.0761612	0	0
4930407I10Rik	0	0	0	0
4930407I19Rik	0	0	0	0
4930408K08Rik	0.060672	0	0	0
4930408O17Rik	0	0.0606855	0	0
4930412B13Rik	1.22904	1.29152	1.4252	0.914018
4930412C18Rik	0.916719	1.06276	1.21765	0.721855
4930412E21Rik	0	0.341648	0	0
4930412F09Rik	0.257006	0	0	0
4930412F12Rik	0	0	0	0
4930412L05Rik	0	0.167523	0.260488	0.288257
4930412M03Rik	0.784203	0.239246	1.26485	0.370505
4930412O13Rik	0	0	0	0
4930413E15Rik	0	0	0	0
4930413F20Rik	0	0	0	0
4930413G21Rik	0.526435	0.535352	0.499465	3.24717
4930414F18Rik	0	0.194371	0.0755588	0.0313552
4930414N06Rik	0	0	0	0.0951968
4930415C11Rik	0	0	0	0
4930415H17Rik	0	0	0	0
4930415L06Rik	0	0	0	0
4930415O11Rik	0	0	0	0
4930415O20Rik	0	0.0952697	0	0
4930415P13Rik	0	0	0	0
4930417H01Rik	1.64602	1.7576	0.390424	0.540056
4930417O13Rik	0.125699	0.153394	0	0.0494897
4930417O22Rik	3.45851	2.24495	1.32649	1.21681
4930419G24Rik	0	0	0	0
4930420G21Rik	0	0	0	0
4930420N18Rik	0	0	0	0
4930421C12Rik	0	0	0	0
4930421P07Rik	0	0.399703	0	0.171943
4930422C21Rik	1.91808	1.91306	0.594938	0.203318
4930422I22Rik	0	0	0	0
4930422M22Rik	0	0.0560765	0	0.0723683
4930423C22Rik	0	0	0	0
4930423D22Rik	1.82161	1.84188	1.23449	0.696707
4930423D24Rik	0	0.113591	0	0
4930423M02Rik	6.56698	7.3552	4.86494	3.04597
4930425K10Rik	0	0	0	0
4930425K24Rik	0	0	0	0
4930425L21Rik	0	0	0	0
4930425O10Rik	0	0	0	0
4930425P05Rik	0	0	0	0
4930426D05Rik	0	0	0	0
4930426I24Rik	0	0.0580038	0	0
4930426L09Rik	0	0	0	0
4930428D20Rik	0	0	0	0
4930428E07Rik	0	0	0	0
4930428N03Rik	0.350406	0.256566	0.531927	0.165553
4930428O21Rik	0	0	0	0
4930429C20Rik	0	0	0	0
4930429D17Rik	15.8263	13.8466	8.44938	6.04097
4930429F24Rik	0.114638	0.069948	0.0543825	0.0902699
4930429H19Rik	0	0	0	0
4930429P21Rik	0	0	0	0
4930430E12Rik	0	0.1379	0.107213	0
4930430F08Rik	0.527808	0.429399	0.445126	0.785048
4930430F21Rik	0.108635	0.0662849	0	0
4930430O22Rik	0	0	0	0
4930431F10Rik	0	0	0.142889	0
4930431F12Rik	0	0	0	0
4930431L21Rik	2.97863	2.20691	0.403719	0.502602
4930431P03Rik	0	0	0	0
4930431P19Rik	0.0510997	0	0	0.120713
4930431P22Rik	0	0.0743504	0	0
4930432B10Rik	0.0942656	0.488898	0.313027	0.222684
4930432E11Rik	0	0	0	0
4930432H08Rik	0.0678543	0.0828045	0.257512	0.160292
4930432J09Rik	0	0	0	0
4930432K21Rik	57.3737	21.4006	29.4895	65.1267
4930432L08Rik	0	0.03306	0.102813	0
4930432M17Rik	0	0	0	0
4930432O09Rik	0	0.0803029	0	0
4930433B08Rik	0	0	0	0
4930433E05Rik	0	0	0	0
4930433I11Rik	0	0	0	0
4930433J02Rik	0	0	0	0
4930433N12Rik	0.373606	0.455922	2.90662	6.11916
4930434B07Rik	0	0	0	0
4930434F21Rik	0	0	0.35439	0
4930434J06Rik	0	0	0	0
4930434O05Rik	0.225129	0.274731	0.640786	0.354549
4930435C17Rik	0	0	0	0
4930435F18Rik	1.41468	1.63708	1.24964	0.729842
4930435M08Rik	0	0	0	0
4930435N07Rik	0	0	0	0
4930437M23Rik	0	0	0	0
4930438A08Rik	0	0	0	0
4930438E09Rik	0	0	0	0
4930439A04Rik	0	0	0	0.119939
4930439D14Rik	0	0.444238	0.690764	1.3377
4930440C22Rik	0	0	0	0
4930440I19Rik	0.104466	0.127483	0	0
4930441H08Rik	0	0	0	0
4930441J16Rik	0	0	0	0
4930442G10Rik	0	0	0	0
4930442G15Rik	0	0.0531605	0.330646	0
4930442H23Rik	0	0	0	0
4930442J19Rik	0	0	0	0
4930442L01Rik	0.377528	0.383923	0.875566	1.55245
4930442P19Rik	0	0	0	0
4930443G03Rik	0	0	0	0
4930443O20Rik	0	0	0	0
4930444A19Rik	0	0	0	0.0498947
4930444E06Rik	0	0	0	0
4930444F02Rik	0	0	0.0120305	0.0299542
4930444G20Rik	0	0	0	0
4930444K16Rik	0.14792	0.180511	0	0
4930444P10Rik	0	0	0	0
4930445B16Rik	0	0	0	0
4930445E18Rik	0	0	0.263393	0.0728679
4930445N06Rik	1.3707	0.940894	1.78815	0.944417
4930445N08Rik	0	0	0	0
4930445N18Rik	0	0	0	0
4930447A16Rik	4.3043	6.70166	3.80214	1.86999
4930447C04Rik	0.351941	0.429483	0.601039	0.166278
4930447C11Rik	0	0	0	0
4930447F04Rik	0	0	0	0
4930447F24Rik	0.748211	0.684797	0.591565	0.196389
4930447J18Rik	0	0.214429	0	0
4930447K03Rik	0.168683	0.0514622	0	0.0664135
4930447M23Rik	0	0	0.33924	0
4930447N08Rik	0	0	0	0
4930448A20Rik	0	0	0	0
4930448C13Rik	0	0	0	0
4930448D08Rik	0	0	0	0
4930448E22Rik	0.241846	0.184457	0.172092	0.0952188
4930448F12Rik	0	0.0618865	0	0
4930448H16Rik	0.450646	0	0.285039	0.473139
4930448I06Rik	0	0	0	0
4930448I18Rik	0	0.144458	0	0
4930448K20Rik	0	0.0437355	0	0
4930449A18Rik	0	0.130017	0	0
4930449C09Rik	0	0.409816	0.147055	0.244098
4930449E01Rik	0	0	0	0
4930449E18Rik	0.445652	0.815762	0.21141	0.350921
4930449I04Rik	0	0	0	0
4930449I24Rik	0	0	0	0
4930451E10Rik	1.4872	2.7223	0.352751	1.31745
4930451G09Rik	0.888275	0.948488	0.983228	1.04919
4930451I11Rik	73.3175	61.9223	67.7928	45.175
4930452A19Rik	0	0	0	0.0923353
4930452B06Rik	8.48743	7.52697	6.0965	5.5198
4930452G13Rik	3.04188	4.98639	1.89531	1.57302
4930452L12Rik	0	0	0	0
4930452N14Rik	0	0	0	0
4930453C13Rik	0	0	0	0
4930453H23Rik	0	0	0.097478	0
4930453L07Rik	5.57019	6.3172	7.18045	3.62334
4930453N24Rik	27.013	50.3917	35.1513	23.0786
4930453O03Rik	0	0	0	0
4930455B14Rik	0	0	0	0
4930455C13Rik	0	0	0	0
4930455G09Rik	1.52123	2.7846	2.09934	0.544485
4930455H04Rik	0	0	0	0
4930455J16Rik	0.0353162	0.0861946	0.167534	0.0556183
4930455M05Rik	0.0777554	0	0.0491812	0.122455
4930456G14Rik	0	0.0399703	0	0
4930456L15Rik	0.147046	0	0.139513	0.173684
4930458A03Rik	0	0	0	0
4930458B22Rik	0.231101	0.0705046	0	0
4930458D05Rik	0.513339	0.208814	0.0541155	0.224567
4930458K08Rik	0	0	0	0
4930459C07Rik	0.115704	0.317692	0.109776	0.0455545
4930459L07Rik	0	0	0	0
4930461C15Rik	0.200749	0.449129	0.571392	0.105384
4930461G14Rik	0	0	0.196112	0.0813821
4930463O16Rik	0	0	0	0
4930465I24Rik	0	0	0	0
4930465K09Rik	0.330645	0	0	0
4930465K10Rik	0	0.558228	0.400621	0.221664
4930465M20Rik	0	0	0	0
4930466I24Rik	0	0	0	0
4930466K18Rik	0.288493	0.058676	0.0912377	0.0757231
4930467D21Rik	0.562097	0.720239	0.906609	0.486875
4930467E23Rik	0	0	0	0
4930467J12Rik	0	0	0	0.256948
4930467K11Rik	0	0	0	0
4930469B13Rik	0	0	0	0
4930469K13Rik	17.3307	17.0488	4.36237	7.24114
4930470B04Rik	0	0	0	0
4930470G03Rik	0	0.0217248	0	0
4930470H14Rik	0	0	0	0
4930470O06Rik	0	0	0	0
4930470P17Rik	2.81048	3.16295	1.89618	0.0983586
4930471C04Rik	0	0	0	0
4930471D02Rik	0	0	0	0
4930471E15Rik	0	0	0	0
4930471E19Rik	3.63827	3.21183	2.35021	3.47445
4930471G03Rik	0	0	0	0
4930471G24Rik	0	0	0	0
4930471L23Rik	0	0	0	0
4930471M09Rik	0	0.11875	0.0615498	0
4930473A02Rik	0.93016	1.32428	0.823672	1.22073
4930473D10Rik	0.894507	0	0	0
4930473H19Rik	0	0	0	0
4930473O22Rik	0	0.36287	0.564241	0.374636
4930474B08Rik	0	0	0	0.163931
4930474H06Rik	0	0	0	0
4930474H20Rik	0	0.107831	0.11178	0
4930474M22Rik	0	0	0	0
4930474N05Rik	0	0	0	0
4930474N09Rik	0	0	0	0
4930477E14Rik	0	0	0	0
4930477G07Rik	1.09154	0.66602	0.470737	0.312552
4930477N07Rik	0.993281	0.952387	1.34628	0.446939
4930477O15Rik	0	0	0	0
4930478E11Rik	0	0	0	0
4930478K11Rik	0	0	0.231221	0
4930478L05Rik	0	0	0	0
4930478M09Rik	0	0	0	0
4930478M13Rik	0	0.360003	0	0
4930478P22Rik	0	0	0	0
4930479D17Rik	0	0	0.111705	0
4930479H17Rik	0	0	0	0
4930480C01Rik	0	0	0	0
4930480E11Rik	0	0	0	0
4930480G23Rik	0	0	0	0
4930480K02Rik	0	0	0	0
4930480K15Rik	0	0	0	0
4930480M12Rik	6.65318	9.7622	6.31232	5.86262
4930481A15Rik	0.952469	0.316998	0.328608	0.0681824
4930481B07Rik	15.4863	15.8187	18.0669	10.9299
4930483J18Rik	0	1.02335	0.1675	0.486561
4930483K19Rik	0	0	0	0
4930483O08Rik	0	0	0.0802538	0
4930483P17Rik	0	0	0	0
4930484H19Rik	0.501583	0.428467	0.0475886	0.236978
4930484I04Rik	0	0.0903322	0	0.116576
4930486F22Rik	0	0	0	0
4930486I03Rik	0	0	0	0
4930486L24Rik	0	0	0	0
4930486N12Rik	0	0	0	0
4930487D11Rik	0	0	0	0
4930488B22Rik	0	0	0	0
4930488L21Rik	0	0	0	0
4930488N15Rik	0	0	0	0
4930488N24Rik	0	0	0	0
4930500A05Rik	0	0	0	0
4930500F04Rik	0	0	0	0
4930500F10Rik	0	0	0	0
4930500H12Rik	22.1666	28.2937	16.7784	10.2675
4930500L23Rik	0	0.569323	0.331973	0.551045
4930500M09Rik	0	0	0	0
4930502A04Rik	0.302168	0.307286	0.191125	0.317249
4930502C17Rik	0.183808	0	0	0
4930502E09Rik	0.692384	0.633701	0.437941	0.0908677
4930503B20Rik	0	0	0	0
4930503E14Rik	1.46128	1.06995	0.46214	0.0767109
4930503E24Rik	0.153187	0.093469	0	0
4930503F20Rik	0	0	0	0.110832
4930503H13Rik	0	0.0733248	0	0
4930503L19Rik	4.51528	4.36651	6.628	5.66865
4930503O07Rik	0	0	0	0
4930504C09Rik	0.789891	0.0963926	0.0749423	0
4930504D19Rik	0	0	0	0
4930505A04Rik	0	0.224543	0.34915	0.289779
4930505G20Rik	0	0.0947603	0	0
4930505K13Rik	1.27656	2.72618	1.66534	2.01041
4930505K14Rik	0	0	0	0
4930505M18Rik	0	0	0	0.0532649
4930505N22Rik	0.408798	0.623584	0.29089	0
4930505O20Rik	0	0	0	0
4930506C21Rik	0	0	0.195109	0
4930507D05Rik	0	0	0	0
4930507D10Rik	0	0	0.143509	0
4930509E16Rik	0.365764	0.0892704	0	0.057603
4930509G22Rik	0	0	0	0
4930509H03Rik	0.143416	0	0	0.11293
4930509J09Rik	0	0	0	0
4930509K18Rik	0	0	0	0
4930510E17Rik	0	0	0.050434	0.0418579
4930511A02Rik	0.049957	0	0.0473976	0.432716
4930511E03Rik	0	0	0	0
4930511J24Rik	0.399133	0.661027	0.432782	0.314291
4930511M06Rik	0	0.377493	0.0733724	0
4930511M18Rik	0	0	0	0
4930511O05Rik	0	0.13596	0	0
4930512B01Rik	0.0436425	0.159774	0.0828132	0.412387
4930512H18Rik	0	0	0	0
4930512J16Rik	0.469423	0.859275	0.267224	0.591424
4930512M02Rik	0	0	0	0
4930512P04Rik	0	0	0	0
4930513D17Rik	0	0.063086	0	0
4930513L16Rik	0	0	0	0
4930513N10Rik	1.16399	0.507305	0.347085	0.366627
4930513N20Rik	0	0	0.065345	0
4930513O06Rik	0	0	0	0
4930515B02Rik	0	0.0899501	0	0
4930515G01Rik	3.35365	2.30206	1.25948	0.550162
4930515G13Rik	0	0	0	0.278883
4930515G16Rik	0	0.0846505	0.131626	0
4930515L19Rik	0	0	0	0
4930516B21Rik	0.510356	0.533829	0.553382	0.803742
4930516K23Rik	0	0	0	0
4930517E11Rik	0	0.182431	0.056734	0
4930517E14Rik	0.175892	0.0178871	0.111254	0.0692515
4930517G19Rik	0.0519839	0	0	0
4930517J16Rik	0	0	0	0
4930517L18Rik	0	0	0.342993	0
4930517M08Rik	0	0	0	0
4930517O19Rik	0	0	0	0
4930518C09Rik	0	0	0	0.430576
4930518I15Rik	0.0595116	0	0.169388	0.0937229
4930518I17Rik	0.132812	0	0.126008	0
4930518J20Rik	0	0.0359679	0.111856	0.139253
4930518J21Rik	0.456152	0.927757	1.00982	0.478919
4930518P08Rik	0	0	0	0
4930519A11Rik	0	0	0.22647	0
4930519D14Rik	0	0	0	0
4930519E07Rik	0	0	0	0
4930519F09Rik	0	0	0	0
4930519F16Rik	10.5418	11.9816	6.37365	4.63878
4930519F24Rik	0	0	0	0
4930519G04Rik	1.47253	0.935924	1.28067	0.724702
4930519H02Rik	0	0	0	0
4930519K11Rik	0	0	0	0
4930519L02Rik	0	0	0	0
4930519P11Rik	0.491075	0.84897	0.310611	0.644482
4930520K02Rik	0	0.406841	0	1.22509
4930520M14Rik	0	0	0	0
4930520O04Rik	0	0	0	0.0470974
4930520P13Rik	0	0	0	0
4930521E06Rik	0.192541	0.0587409	0.0913385	0.22742
4930521O17Rik	0	0	0	0
4930522H14Rik	21.794	16.2322	17.8622	9.74894
4930522L14Rik	27.947	38.889	44.1285	28.6031
4930522N08Rik	0	0	0	0
4930522O17Rik	0.389821	0.475709	0.36985	0.153479
4930523C07Rik	0	0	0	0
4930523O13Rik	0.0678015	0.24822	0	0
4930524B15Rik	21.9991	19.8554	8.67944	1.68083
4930524B17Rik	0	0	0	0
4930524C18Rik	0	0.028053	0.0436208	0
4930524O05Rik	0	0	0	0
4930524O07Rik	0.0719645	0.395191	0.136555	0.0566672
4930524O08Rik	0	0	0	0
4930525C09Rik	0	0	0	0
4930525G20Rik	0	0	0	0
4930526A20Rik	0.270365	0.206208	0.0641283	0.319341
4930526F13Rik	0	0	0.048031	0
4930526H09Rik	0	0	0	0
4930526L06Rik	0	0	0	0
4930526M16Rik	0	0	0	0
4930527A07Rik	0	0	0	0
4930527B05Rik	0	0	0	0
4930527E20Rik	0	0.151454	0	0
4930527F14Rik	0	0	0	0
4930527G23Rik	0	0	0	0
4930527J03Rik	0	0	0	0.120571
4930528D03Rik	1.26493	1.34052	1.26329	1.36302
4930528G23Rik	0	0	0	0
4930528H21Rik	0	0	0	0
4930528J11Rik	0	0	0	0
4930528P14Rik	0	0	0	0
4930529C04Rik	0	0	0	0
4930529I22Rik	0	0	0	0
4930529K09Rik	0	0	0	0
4930529N20Rik	0	0	0	0
4930532G15Rik	0.404105	0.098628	0.230041	0
4930532I03Rik	0	0	0	0
4930532M18Rik	0	0	0	0
4930533B01Rik	0	0.103325	0	0
4930533D04Rik	1.21621	1.41671	0.734302	1.04475
4930533I22Rik	0.0339801	0	0	0
4930533K18Rik	0	0	0	0
4930533L02Rik	0	0	0	0
4930533N22Rik	0	0	0	0
4930533P14Rik	0.298885	1.09421	0.425359	0.117676
4930534D22Rik	0	0	0	0
4930534H03Rik	0	0	0	0
4930534H18Rik	0	0	0	0
4930535E02Rik	0	0	0	0
4930535F04Rik	0	0	0	0
4930535G08Rik	0	0	0	0
4930535L15Rik	0	0	0	0
4930535O05Rik	0	0	0	0
4930537H20Rik	0.0517677	0.0631735	0.0491155	0.0407636
4930538E20Rik	0	0	0	0
4930538L07Rik	0	0	0	0
4930539C22Rik	0	0	0	0.141454
4930539J05Rik	0.181794	0.166387	0.258721	0.0715755
4930539M17Rik	0	0	0	0
4930540E01Rik	0	0.0463879	0	0
4930540I17Rik	0	0	0	0
4930540M03Rik	0	0	0	0
4930540M05Rik	0	0	0.0399717	0
4930541O19Rik	0	0	0	0
4930542C12Rik	0.0724231	0	0	0
4930542C16Rik	0	0	0	0.2242
4930542D17Rik	0	0	0	0
4930542M03Rik	0	0	0	0
4930543E12Rik	0	0.0400305	0	0
4930543I03Rik	0	0.145845	0	0
4930543I11Rik	0	0	0	0
4930543K20Rik	0.245422	0	0	0.193254
4930543N07Rik	0	0	0	0
4930544D05Rik	0	0	0	0
4930544F09Rik	0	0.0308356	0	0
4930544G11Rik	0.681632	1.05867	0.94067	0.634329
4930544I03Rik	0	0	0.310757	0
4930544L04Rik	0	0.0165945	0.0258035	0
4930544M13Rik	0.290175	0.0885271	0.137654	0.114247
4930545E07Rik	0	0	0	0
4930545H06Rik	0	0	0	0
4930545L08Rik	0	0	0	0
4930545L23Rik	0.0348221	0.106236	0	0
4930546C10Rik	0	0	0	0
4930546K05Rik	0.52095	0.491246	0.31453	0.0745843
4930547E08Rik	0	0.491317	0	0.253623
4930547E14Rik	0.303571	0.0926141	0.432028	0.119521
4930547H16Rik	0	0	0	0
4930547M16Rik	0.800098	1.11586	1.08444	0.675026
4930548G14Rik	0	0.353696	0	0
4930548H24Rik	0.159205	0.194282	0.113286	0.0626817
4930548J01Rik	0	0	0	0
4930548K13Rik	0	0	0	0
4930549C15Rik	0	0	0	0
4930549G23Rik	1.79485	1.91652	1.56099	1.88443
4930549P19Rik	0	0	0	0
4930550C14Rik	30.2799	37.0657	33.4673	28.8579
4930550C17Rik	0	0	0	0
4930550L24Rik	0.588682	1.89392	4.31586	3.87695
4930551I15Rik	0	0.0992263	0.0385727	0.0960408
4930551I23Rik	0.0892674	0.217871	0.592858	0
4930551L18Rik	0	0	0	0.196015
4930551O13Rik	0	0.0998319	0	0
4930553E22Rik	0	0	0	0
4930553I04Rik	0	0	0.24675	0
4930553I21Rik	0	0.183312	0.14252	0
4930553J12Rik	0	0	0	0
4930553M12Rik	0	0	0.200878	0
4930553P18Rik	0	0.0640874	0.0996521	0
4930554C24Rik	0	0	0	0
4930554G22Rik	0	0.23248	0	0
4930554G24Rik	0	0	0	0
4930554H23Rik	0	0	0	0
4930554I06Rik	0	0	0	0
4930555A03Rik	0.0898427	0.43855	0.0852399	0.282981
4930555B11Rik	0.113666	0.381452	0.0539213	0.179009
4930555B12Rik	0	0	0	0
4930555F03Rik	5.11155	2.79058	2.48865	1.11217
4930555G01Rik	0	0	0	0
4930555G07Rik	0	0.230465	0	0.198281
4930555G21Rik	0	0	0	0
4930555K19Rik	0	0	0	0
4930555M17Rik	0	0	0	0
4930555O08Rik	0	0	0	0
4930556C24Rik	0	0.117612	0.457198	0.151781
4930556G01Rik	0	0.0596639	0	0
4930556G22Rik	6.46677	7.10242	5.57769	2.87012
4930556H04Rik	0	0.0317376	0	0
4930556I23Rik	0.777902	0.569577	1.03327	0.245018
4930556J02Rik	0.882161	0.651581	0.660762	0.584963
4930556J24Rik	2.28525	2.39658	1.21959	1.29338
4930556L07Rik	1.46183	2.24773	0.832162	1.24318
4930556M19Rik	0.985831	1.64626	1.82142	0.653707
4930556N09Rik	0	0	0	0
4930556N13Rik	0	0	0	0
4930557B06Rik	0	0	0.216959	0
4930557F08Rik	0	0	0	0
4930557F10Rik	0	0.0843817	0	0
4930557J02Rik	0	0	0	0
4930557K07Rik	0	0	0.455435	0
4930558C23Rik	22.2878	26.3257	11.4211	4.5987
4930558F17Rik	0	0	0	0
4930558G05Rik	0	0.753286	0.334661	0.138877
4930558J18Rik	1.14638	0.62176	0.60425	0.835833
4930558J22Rik	0	0	0	0
4930558K02Rik	0.0873871	0.266602	0.16582	0.137623
4930558N11Rik	0	0.177869	0.276575	0.114772
4930559C10Rik	0	0	0	0
4930560O18Rik	0	0.0333295	0	0
4930562A09Rik	0	0	0	0
4930562C15Rik	65.5657	67.1881	47.6965	49.2978
4930562D21Rik	0	0	0	0
4930562F07Rik	0	0	0	0
4930562F17Rik	2.08737	3.1564	2.06653	1.28635
4930563E18Rik	0	0.0342308	0.0532269	0
4930563E22Rik	0	0.0527255	0.0409925	0.238153
4930563F08Rik	0	0	0.160508	0
4930563H07Rik	0.832404	0.761854	0.394879	0.546219
4930563I02Rik	0	0	0	0
4930563J15Rik	0	0	0	0
4930563M21Rik	0	0.0396277	0	0
4930563N14Rik	0	0	0	0
4930564C03Rik	0	0	0	0
4930564D02Rik	1.89145	0.865571	0.112159	0.93087
4930565D16Rik	0	0.0478062	0	0.0616953
4930565N06Rik	0	0	0	0
4930566F21Rik	0	0	0	0
4930566N20Rik	0	0	0	0.114437
4930567H12Rik	0.222116	0.542108	1.05368	0.0874508
4930567H17Rik	0	0	0	0
4930567J20Rik	0	0	0	0
4930567K12Rik	0	0	0	0
4930567K20Rik	0.363779	0.110982	0	0
4930568A12Rik	0	0	0	0
4930568A13Rik	0	0	0	0
4930568D16Rik	1.49114	1.55972	0.134737	0.0559129
4930568E12Rik	9.80401	12.9212	5.45702	1.74987
4930568G15Rik	0	0	0	0
4930569F06Rik	0	0	0	0
4930570B17Rik	0	0	0	0
4930570D08Rik	0	0	0	0
4930570E03Rik	0	0	0	0
4930570G19Rik	0	0.229346	0	0.0493296
4930570N18Rik	0	0	0	0
4930571K23Rik	0	0	0	0
4930571N24Rik	0	0	0	0
4930572G02Rik	0	0	0	0
4930572K03Rik	0	0	0	0
4930572O03Rik	0	0	0	0
4930572O13Rik	0	0	0	0
4930573C08Rik	0	0	0	0
4930573C15Rik	0	0.273671	0	0
4930573H18Rik	0	0	0	0
4930573I07Rik	0.215389	0.394268	0.204354	0
4930577H14Rik	0	0.0672918	0	0
4930577N17Rik	0	0	0.0508685	0.0422186
4930578E11Rik	0	0	0.123237	0
4930578G10Rik	0	0	0	0
4930578I06Rik	0	0	0	0
4930578I07Rik	0	0	0	0
4930578M01Rik	0.0363273	0.0443312	0.0344662	0.0286053
4930578M07Rik	0	0.0679802	0	0
4930578N18Rik	0	0.329167	0.170612	0.2832
4930579C12Rik	0	0	0	0
4930579D07Rik	21.0665	23.1831	18.5595	12.9745
4930579D09Rik	0	0	0	0
4930579F01Rik	0	0	0	0
4930579G18Rik	0.450026	1.5377	1.28091	0.566985
4930579G24Rik	0.0442259	0.188895	0.629401	0.20895
4930579H20Rik	0.0574703	0.0350663	0.163578	0.135762
4930579J19Rik	0	0	0	0.131134
4930579K19Rik	0.751077	0.523749	0.712598	0.506935
4930579M01Rik	0	0	0	0
4930579O11Rik	0	0	0.253757	0
4930579P08Rik	0	0.0866512	0	0
4930580E04Rik	0	0	0	0
4930581F22Rik	0	0	0	0
4930583I09Rik	1.65952	1.43449	0.131209	0
4930583K01Rik	0.0941892	0	0.178727	0
4930583P06Rik	0	0	0	0
4930584E12Rik	0	0	0	0
4930584F24Rik	0.376859	0.344918	0.0893878	0
4930586N03Rik	0	0	0	0
4930587A21Rik	0	0	0	0
4930587E11Rik	0	0.0894205	0.278087	0
4930588A03Rik	4.85106	4.6175	6.16739	4.04908
4930588D02Rik	0	0	0	0
4930588G17Rik	0	0	0	0.0465435
4930588J15Rik	0.0496722	0	0	0
4930588K23Rik	0	0	0	0
4930589L23Rik	0	0.038974	0.121204	0.050297
4930589O11Rik	0	0.0577832	0.179699	0.0745708
4930589P08Rik	0	0	0	0
4930590H14Rik	0	0	0	0
4930590J08Rik	0	0.07638	0	0
4930590L14Rik	0	0	0	0
4930590L20Rik	0	0	0	0
4930591A17Rik	0	0.0721309	0	0
4930591E09Rik	1.8151	2.54727	0	1.14342
4930592A05Rik	0.606237	1.00403	0.575179	0.204588
4930592C13Rik	0.922655	1.20637	1.75077	1.0379
4930592I03Rik	0	0	0	0
4930593A02Rik	7.70368	5.01387	3.68931	1.38655
4930593C16Rik	0	0	0	0
4930594C11Rik	0	0.077184	0.0600083	0.0747061
4930594M17Rik	0	0	0	0
4930594M22Rik	0	0	0	0.239983
4930594O21Rik	0	0.162198	0.126104	0.104661
4930595D18Rik	0	0	0	0
4930595L18Rik	0	0	0	0
4930595M18Rik	0	0.0804244	0	0
4930595O18Rik	0	0	0	0
4930596D02Rik	0	0	0	0
4930596I21Rik	0	0.115316	0	0.148818
4930597A21Rik	0	0	0	0
4930597G03Rik	0	0	0	0
4930597L12Rik	0	0	0	0
4930597O21Rik	2.14282	1.12918	1.20134	0.23009
4930598F16Rik	0	0.139712	0.108622	0
4930598N05Rik	1.54823	1.49574	0.244819	0
4930599A14Rik	0	0	0	0
4930599N23Rik	3.06918	0.966555	1.50293	6.00295
4930599N24Rik	0	0	0	0
4931400O07Rik	0	0	0	0
4931403E22Rik	1.30427	2.22828	0.618723	0
4931406B18Rik	0	0	0	0
4931406C07Rik	4.33195	5.41471	5.42681	5.46442
4931406G06Rik	0	0	0	0
4931406P16Rik	18.8216	26.0085	24.7226	27.3374
4931407E12Rik	0	0	0	0
4931408C20Rik	0	0	0.0382869	0.0317764
4931412I15Rik	0	0	0	0
4931413I07Rik	0	0	0	0
4931413K12Rik	0.13592	0.248801	0.128957	0.214057
4931414P19Rik	0.426618	0.390461	0.269841	1.23176
4931415C17Rik	0	0.0298822	0	0
4931417E11Rik	0	0	0	0
4931419H13Rik	0	0	0	0
4931420L22Rik	0	0	0	0
4931422A03Rik	0	0	0.10886	0
4931428F04Rik	0.434589	0.387556	0.507475	0.500153
4931428L18Rik	29.3784	38.4596	27.3572	16.5852
4931429L15Rik	0.301557	0	0.143054	0.118728
4931429P17Rik	1.21247	1.50604	0.98602	0.716058
4931431B13Rik	0	0	0	0.169082
4931431C16Rik	0	0	0	0
4931439C15Rik	0	0.0683736	0	0
4931440P22Rik	6.63265	11.6955	6.87017	6.08524
4932411K12Rik	0.0448327	0.164132	0.0425359	0
4932411N23Rik	0.0255723	0.04681	0.0485244	0.0201365
4932412D23Rik	0.664961	0.22131	0.229416	0.0476011
4932413F04Rik	0	0.0192262	0.0597912	0.074436
4932414J04Rik	0	0.0209996	0.0653062	0
4932414N04Rik	0.0477606	0.203993	0.135941	0.0376083
4932415D10Rik	0	0.00581816	0	0.0075085
4932415M13Rik	0	0	0	0
4932416K20Rik	0	0.0345591	0	0
4932422M17Rik	0	0	0	0
4932429P05Rik	0	0	0.0534506	0.0221808
4932431L22Rik	0	0	0	0
4932431P20Rik	0.0983722	0	0	0
4932435O22Rik	0.0807835	0.0821519	0.127741	0
4932438A13Rik	5.34298	10.0459	12.7482	12.3101
4932438H23Rik	0.137085	0.111526	0.693662	1.29534
4932441J04Rik	0	0	0	0
4932442E05Rik	0	0	0	0
4932443L11Rik	0.322586	0.360855	0.0510098	0.0423358
4932702P03Rik	0	0	0	0
4933400A11Rik	0	0.0449497	0.139788	0.0580089
4933400B14Rik	0	0	0	0
4933400C23Rik	0	0	0	0
4933400F21Rik	0	0.0396424	0	0.255798
4933400L20Rik	0	0	0	0
4933401B06Rik	0	0	0	0
4933401D09Rik	0	0	0	0
4933401H06Rik	0.601158	0.104801	0	0
4933401J01Rik	0	0	0	0
4933401L05Rik	0	0	0	0
4933402C05Rik	0	0	0.0798661	0
4933402C06Rik	0	0	0	0
4933402D24Rik	0	0	0	0
4933402E13Rik	0	0	0	0
4933402J07Rik	0	0	0	0
4933402J10Rik	0	0	0	0
4933402J15Rik	0	0.0320244	0	0.0413284
4933402N03Rik	0	0	0	0
4933402N22Rik	0	0.191829	0	0
4933403L11Rik	0	0	0	0
4933403O08Rik	0	0	0	0
4933404G15Rik	0	0	0	0
4933404I11Rik	0	0.0884534	0	0
4933404K08Rik	0	0	0	0
4933404K13Rik	1.50378	1.8351	1.24839	0.814085
4933404O12Rik	0.184489	0.405247	0.14003	0.116218
4933405D12Rik	0.0810088	0.197715	0.384293	0.0637891
4933405E24Rik	0	0.049314	0.0766803	0
4933405L10Rik	0.724532	0.165781	0	0.0713151
4933405O20Rik	0	0.634279	0.739699	0.306958
4933406B15Rik	0	0	0	0.116083
4933406B17Rik	0	0	0.0568901	0
4933406C10Rik	0.960522	1.13768	0.375246	0.400419
4933406D12Rik	0	0	0	0
4933406F09Rik	0	0	0	0
4933406G16Rik	1.23145	1.31492	1.10994	0.290905
4933406I18Rik	0	0	0	0
4933406J09Rik	0	0	0	0
4933406J10Rik	0	0	0	0
4933406K04Rik	0.0671225	0.0819114	0	0.0528545
4933406L23Rik	0	0	0	0
4933406P04Rik	0	0.148576	0	0.0383483
4933407E24Rik	0	0	0	0
4933407I05Rik	0	0	0	0
4933407I08Rik	0.13466	0.0821646	0.0638805	0
4933407K13Rik	0.0414565	0	0	0.0979327
4933407L21Rik	0	0	0.054888	0.0911091
4933408A14Rik	0.956104	0.58338	0	0
4933408J17Rik	0.234333	0.114385	0.133397	0.0369043
4933408N05Rik	4.45525	11.9477	8.08871	5.32729
4933409D19Rik	0	0.0682858	0.15927	0.220312
4933409F18Rik	0	0	0	0
4933409G03Rik	0.180945	0.055203	0	0
4933411E02Rik	0	0	0	0
4933411E06Rik	0	0	0	0
4933411E08Rik	1.39276	1.51078	0.391528	0.731138
4933411G06Rik	0	0	0	0
4933411K16Rik	0	0	0	0.0994277
4933411O13Rik	0	0	0	0
4933412A08Rik	0.324367	0.356251	0.430849	0.357585
4933412E12Rik	0.433745	1.58793	1.89301	1.16126
4933412E24Rik	0	0	0	0
4933412L11Rik	0	0	0	0
4933412O06Rik	0	0	0	0
4933413C19Rik	0	0	0	0
4933413J09Rik	19.8323	17.9003	19.1713	18.9757
4933413L06Rik	0	0	0	0
4933414I15Rik	0	0	0	0
4933415A04Rik	0	0	0.123437	0
4933415J04Rik	0	0	0	0
4933416E03Rik	0.0773756	0	0	0.0609282
4933416E14Rik	0	0	0	0
4933416I08Rik	0.247866	0.378097	0	0.195178
4933416M07Rik	3.63021	1.44828	1.98705	3.51821
4933416O17Rik	0	0	0	0
4933417A18Rik	0	0	0	0
4933417C20Rik	0	0	0	0
4933417D19Rik	0	0	0	0
4933417E11Rik	37.4645	43.1899	34.4107	23.9145
4933417G07Rik	0.24881	0.253025	0.314751	0
4933417O13Rik	0	0.137454	0.213733	0.0443472
4933421A08Rik	0	0	0	0
4933421D24Rik	0.609739	0	0	0
4933421I07Rik	0	0	0	0
4933421O10Rik	0.18118	0.290192	0.214872	0.178334
4933422A05Rik	0	0	0.243839	0.0505938
4933423L19Rik	0	0	0	0
4933423P22Rik	0.342277	0.0569577	0.177132	0.0735055
4933424G05Rik	0	0	0	0
4933424G06Rik	4.89695	4.56491	3.74267	1.49957
4933424H11Rik	0	0.105373	0	0
4933424L21Rik	0	0	0	0
4933424M12Rik	0	0	0	0
4933424N20Rik	0.0595523	0.10901	0.0565013	0
4933425B07Rik	0.376838	2.20736	1.71615	2.25519
4933425D22Rik	0	0	0	0
4933425M03Rik	0	0.137722	0	0
4933426B08Rik	0	0	0	0
4933426K07Rik	0	0	0	0
4933427D06Rik	378.022	349.21	245.146	390.26
4933427D14Rik	0	0.0248109	0	0.0320192
4933427E11Rik	0	0	0	0
4933427E13Rik	0	0.140497	0	0
4933427G23Rik	0	0	0	0
4933427I04Rik	0.0399107	0	0	0.031427
4933427I22Rik	0	0	0	0
4933427J07Rik	0	0.0346774	0	0
4933428C19Rik	0	0	0	0
4933428G20Rik	0	0	0	0
4933428M09Rik	0	0	0	0
4933428P19Rik	0	0	0	0
4933429H19Rik	0	0	0	0
4933429O19Rik	0	0	0	0
4933430A20Rik	0	0	0	0
4933430H06Rik	0	0.0395834	0	0
4933430H16Rik	0	0.0806073	0	0
4933430I17Rik	0.830692	0.834826	0.973578	1.00041
4933430L12Rik	0	0.133569	0.0692306	0
4933430M04Rik	0	0.142905	0.111104	0
4933430N04Rik	0	0	0	0
4933431C10Rik	0	0	0	0
4933431E20Rik	1.81644	2.28382	1.9845	0.823522
4933431G14Rik	0.237398	0.434555	0.281544	0.654273
4933431J24Rik	0	0	0	0
4933431K14Rik	0	0.0393199	0	0.101487
4933431K23Rik	0	0.02458	0.0382205	0.0317213
4933431M02Rik	0.0608415	0.0371233	0.115449	0.0479086
4933432G23Rik	0.20744	0.569577	0.393626	0.326691
4933432I03Rik	0	0	0	0
4933432I09Rik	0.0377246	0	0	0
4933432K03Rik	12.0923	17.5972	9.80923	5.66552
4933433F19Rik	0	0	0	0
4933433G08Rik	0	0	0	0
4933433G15Rik	0.198462	0.322919	0.753179	0.208368
4933433G19Rik	0.938991	1.47327	1.52723	0.897835
4933433H22Rik	0	0	0	0
4933433N18Rik	0	0.348593	0	0
4933434E20Rik	54.7138	40.1765	58.9516	42.8179
4933434M16Rik	2.02478	3.74267	1.92104	0.984763
4933434P08Rik	0.0661541	0	0	0
4933435E02Rik	0	0	0	0
4933435F18Rik	0.18227	0	0	0.0478418
4933435G04Rik	0.289314	0	0	0.0325451
4933436E23Rik	0.0784203	0	0	0
4933436F18Rik	0	0	0	0
4933436H12Rik	0	0	0	0
4933436I01Rik	0.0610975	0	0	0
4933436I20Rik	0.0592083	0.10838	0.2247	0
4933436N17Rik	0	0	0	0
4933436P19Rik	0	0	0	0
4933437G19Rik	0.22188	0.270767	0.280684	0.116477
4933438A12Rik	0.172014	0.0524783	0.816006	0
4933438B17Rik	0	0	0	0
4933438K21Rik	0	0.125601	0	0.28366
4933439C10Rik	0.156449	0.254559	0.593737	1.43726
4933439J24Rik	0	0	0	0
4933439K11Rik	0	0.140347	0	0.784864
4933439N06Rik	0	0	0	0
4933439N14Rik	2.88546	4.35261	4.71482	3.34505
4933440J02Rik	0.304633	1.81229	0.578052	0.719634
4933440M02Rik	1.499	0.713863	0.312192	0.230315
4933440N22Rik	0	0	0.0635124	0.210849
5031410I06Rik	0	0	0	0
5031415H12Rik	0.0351169	0	0.0333178	0
5031425E22Rik	0.122418	0.112043	0.406512	0.24099
5031425F14Rik	0	0	0	0
5031434C07Rik	0	0	0	0
5031434O11Rik	0	0	0	0
5031439G07Rik	2.05047	1.38605	2.44131	4.78052
5033403F01Rik	0	0	0	0
5033403H07Rik	2.19907	1.53348	0.447087	1.85531
5033404E19Rik	0	0	0	0
5033406O09Rik	0.22753	0.231384	0.431746	0.358329
5033417F24Rik	0.292529	0.0594969	0	0.0383912
5033421B08Rik	0	0.204365	0	0
5033423K11Rik	0	0	0	0
5033424D13Rik	0	0	0	0
5033425B01Rik	0	0	0	0
5033426E14Rik	3.56066	4.88832	3.90609	1.05142
5033426O07Rik	0	0	0	0
5033428I22Rik	0	0	0	0
5033430I15Rik	0	0	0	0
5330406M23Rik	0	0	0	0
5330409N07Rik	0	0	0	0
5330411J11Rik	1.57805	0.912192	1.0244	0.784806
5330411O13Rik	0.225712	0.241013	0.160611	0.0888668
5330413D20Rik	0	0	0	0
5330413P13Rik	0	0	0	0
5330416C01Rik	0.0568454	0	0	0
5330417C22Rik	0.449581	0.0228598	0	0.0590025
5330417H12Rik	0	0	0	0
5330425B07Rik	0	0	0	0
5330426L24Rik	0	0	0	0
5330429C05Rik	0	0	0	0
5330431K02Rik	0.0887672	0	0	0.0349491
5330434G04Rik	0	0	0	0
5330437M03Rik	0	0	0	0
5330438D12Rik	3.68282	2.20126	2.42451	6.09587
5330438I03Rik	0	0	0	0
5330439A09Rik	0	0	0	0
5330439B14Rik	0	0	0	0
5330439K02Rik	0.188419	0.367893	0.0357532	0.0296735
5330439M10Rik	0	0	0	0.394282
5430400D12Rik	0.309319	0.0943678	0.0978241	0.0405948
5430401F13Rik	0	0	0	0
5430401H09Rik	0	0	0	0
5430402E10Rik	0	0	0.310757	0
5430402O13Rik	0.963239	0.764054	1.00528	1.44113
5430402P08Rik	0	0	0	0
5430403G16Rik	0.704093	1.87756	2.00406	2.0329
5430403N17Rik	0.614277	0.166582	0.161891	0.0268724
5430405H02Rik	0.818962	0.768771	1.01608	0.892909
5430414B19Rik	0	0	0.110215	0
5430416N02Rik	0.205	0.250167	0.0648325	0.161424
5430420F09Rik	0	0	0	0
5430421F17Rik	0	0	0	0
5430425E15Rik	0	0	0	0.0579925
5430425K12Rik	0	0	0	0
5430427M07Rik	0.140298	0.256814	1.19799	1.10475
5430427N15Rik	0.0728165	0.17772	0.207258	0.143345
5430427O19Rik	0.0232086	0	0.198176	0.146202
5430430B14Rik	0	0	0	0
5430430K15Rik	0	0	0	0
5430431A17Rik	0	0.0999727	0	0
5430433H01Rik	0	0	0	0
5430434F05Rik	0	0.0299243	0.0697957	0.154473
5430434I15Rik	0	0	0	0
5430435K18Rik	0	0	0	0
5430437J10Rik	1.80912	1.62951	0.32694	0.271345
5430440P10Rik	1.20054	3.40102	2.03399	1.89069
5530400C23Rik	0.402735	0.327646	1.52841	0.422836
5530400K19Rik	0.818502	1.16531	0.47457	0
5530401A14Rik	0.158698	0.0193663	0.120454	0
5530402G07Rik	0	0.0715485	0	0
5530601H04Rik	6.55641	7.75852	4.46118	2.86819
5730403I07Rik	2.35705	3.2163	2.88685	1.21485
5730405O15Rik	1.80813	0.32689	0.635368	1.21285
5730408A14Rik	0	0	0	0
5730409E04Rik	0.212463	0.129637	0.345562	0.1673
5730412P04Rik	0	0	0	0
5730414N17Rik	0.181637	0.221656	0.114887	0.286053
5730416F02Rik	0	0.130937	0.305399	0.0844891
5730419F03Rik	0.0416467	0.076234	0.0395131	0
5730420D15Rik	0.368549	0.3598	0.139867	0.116083
5730435O14Rik	0	0	0.137884	0
5730437C11Rik	0	0	0	0
5730455P16Rik	5.72311	5.02109	4.5624	2.9866
5730460C07Rik	0	0	0	0
5730480H06Rik	162.248	159.892	157.344	127.798
5730488B01Rik	0	0	0	0
5730507A11Rik	0.103382	0.0788497	0.245213	0.101758
5730507C01Rik	15.6625	20.4817	19.614	14.2646
5730521K06Rik	0	0	0	0
5730522E02Rik	0.806402	0.601379	0.680078	0.705542
[truncated: 53,292 more rows]
